# Supplementary material for: High-Resolution Mapping of Homologous Recombination Events in rad3 Hyper-Recombination Mutants in Yeast
Source: PLoS Genet. 2016 Mar 11;12(3):e1005938. doi: 10.1371/journal.pgen.1005938 (PMC4788294; doi:10.1371/journal.pgen.1005938)
Supplement: S1 Table — (XLSX) [file pgen.1005938.s001.xlsx]

## Sheet: Sheet1
Table 1. Sequences of oligonucleotides used for SNP analysis on the left arm of chromosome V
ProbeID	Sequence	TargetID	Chromosomal Location
chr5:7057SF	AGAAGAACGCATTTTGGTATGGTAA	s288c	chr5:7057-7081
chr5:7057SR	TTACCATACCAAAATGCGTTCTTCT	s288c	chr5:7057-7081
chr5:7057YF	AGAAGAGCGCATATTGGTATGGTAA	YJM789	chr5:7057-7081
chr5:7057YR	TTACCATACCAATATGCGCTCTTCT	YJM789	chr5:7057-7081
chr5:7223SF	GAGCCATTTATGCTACTTTCATATT	s288c	chr5:7223-7247
chr5:7223SR	AATATGAAAGTAGCATAAATGGCTC	s288c	chr5:7223-7247
chr5:7223YF	GAGCCATTTATGATACTTTCATATT	YJM789	chr5:7223-7247
chr5:7223YR	AATATGAAAGTATCATAAATGGCTC	YJM789	chr5:7223-7247
chr5:8246SF	AAAGCATGAGAATTGTTTCAAAAAC	s288c	chr5:8246-8270
chr5:8246SR	GTTTTTGAAACAATTCTCATGCTTT	s288c	chr5:8246-8270
chr5:8246YF	AAAGCATGAGAACTGTTTCAAAAAC	YJM789	chr5:8246-8270
chr5:8246YR	GTTTTTGAAACAGTTCTCATGCTTT	YJM789	chr5:8246-8270
chr5:9613SF	TGCAGTTCAACTTTTCAATGATGAT	s288c	chr5:9613-9637
chr5:9613SR	ATCATCATTGAAAAGTTGAACTGCA	s288c	chr5:9613-9637
chr5:9613YF	TGCAGTTCACCTTTTCAATGATGAT	YJM789	chr5:9613-9637
chr5:9613YR	ATCATCATTGAAAAGGTGAACTGCA	YJM789	chr5:9613-9637
chr5:9882SF	CCAAGAATAAACAGGTACATCATAA	s288c	chr5:9882-9906
chr5:9882SR	TTATGATGTACCTGTTTATTCTTGG	s288c	chr5:9882-9906
chr5:9882YF	CCAAGAATAAACGGGTACATCATAA	YJM789	chr5:9882-9906
chr5:9882YR	TTATGATGTACCCGTTTATTCTTGG	YJM789	chr5:9882-9906
chr5:11088SF	TCAAATCCCAAGAGGTCATTTTAAC	s288c	chr5:11088-11112
chr5:11088SR	GTTAAAATGACCTCTTGGGATTTGA	s288c	chr5:11088-11112
chr5:11088YF	TCAAATCCCAAGGGGTCATTTTAAC	YJM789	chr5:11088-11112
chr5:11088YR	GTTAAAATGACCCCTTGGGATTTGA	YJM789	chr5:11088-11112
chr5:11358SF	ACGTACTAGAATCCTGTCAAATTGG	s288c	chr5:11358-11382
chr5:11358SR	CCAATTTGACAGGATTCTAGTACGT	s288c	chr5:11358-11382
chr5:11358YF	ACGTACTAGAATACTGTCAAATTGG	YJM789	chr5:11358-11382
chr5:11358YR	CCAATTTGACAGTATTCTAGTACGT	YJM789	chr5:11358-11382
chr5:11484SF	ACTGATAATACTCATTCAGACTCAT	s288c	chr5:11484-11508
chr5:11484SR	ATGAGTCTGAATGAGTATTATCAGT	s288c	chr5:11484-11508
chr5:11484YF	ACTGATAATACTTATTCAGACTCAT	YJM789	chr5:11484-11508
chr5:11484YR	ATGAGTCTGAATAAGTATTATCAGT	YJM789	chr5:11484-11508
chr5:11729SF	CACAGTCATTTAGAAGAAACTTAGC	s288c	chr5:11729-11753
chr5:11729SR	GCTAAGTTTCTTCTAAATGACTGTG	s288c	chr5:11729-11753
chr5:11729YF	CACAGTCATTTAAAAGAAACTTAGC	YJM789	chr5:11729-11753
chr5:11729YR	GCTAAGTTTCTTTTAAATGACTGTG	YJM789	chr5:11729-11753
chr5:11744SF	GAAACTTAGCATCATTATTCCAGCA	s288c	chr5:11744-11768
chr5:11744SR	TGCTGGAATAATGATGCTAAGTTTC	s288c	chr5:11744-11768
chr5:11744YF	GAAACTTAGCATTATTATTCCAGCA	YJM789	chr5:11744-11768
chr5:11744YR	TGCTGGAATAATAATGCTAAGTTTC	YJM789	chr5:11744-11768
chr5:12059SF	TACTTGTTCTTTAATCAAGAGGGGA	s288c	chr5:12059-12083
chr5:12059SR	TCCCCTCTTGATTAAAGAACAAGTA	s288c	chr5:12059-12083
chr5:12059YF	TACTTGTTCTTTCATCAAGAGGGGA	YJM789	chr5:12059-12083
chr5:12059YR	TCCCCTCTTGATGAAAGAACAAGTA	YJM789	chr5:12059-12083
chr5:12520SF	ATAATATACTGACCTCCGAAGCTAG	s288c	chr5:12520-12544
chr5:12520SR	CTAGCTTCGGAGGTCAGTATATTAT	s288c	chr5:12520-12544
chr5:12520YF	ACAATATACTGATCTCCGAAGCTAG	YJM789	chr5:12520-12544
chr5:12520YR	CTAGCTTCGGAGATCAGTATATTGT	YJM789	chr5:12520-12544
chr5:14396SF	TGGGAAATCATAGATTGTAGTGGTA	s288c	chr5:14396-14420
chr5:14396SR	TACCACTACAATCTATGATTTCCCA	s288c	chr5:14396-14420
chr5:14396YF	TGGGAAATCATAAATTGTAGTGGTA	YJM789	chr5:14396-14420
chr5:14396YR	TACCACTACAATTTATGATTTCCCA	YJM789	chr5:14396-14420
chr5:14500SF	GTTCCTTGTTTTCCTGCAATTATAA	s288c	chr5:14500-14524
chr5:14500SR	TTATAATTGCAGGAAAACAAGGAAC	s288c	chr5:14500-14524
chr5:14500YF	GTTCCTTGTTTTGCTGCAATTATAA	YJM789	chr5:14500-14524
chr5:14500YR	TTATAATTGCAGCAAAACAAGGAAC	YJM789	chr5:14500-14524
chr5:14567SF	CACTATTTACAATGTTGAAGGTTCC	s288c	chr5:14567-14591
chr5:14567SR	GGAACCTTCAACATTGTAAATAGTG	s288c	chr5:14567-14591
chr5:14567YF	CACTATTTACAAAGTTGAAGGTTCC	YJM789	chr5:14567-14591
chr5:14567YR	GGAACCTTCAACTTTGTAAATAGTG	YJM789	chr5:14567-14591
chr5:15217SF	GAATGCTATCAAACTTCGTTCATGA	s288c	chr5:15217-15241
chr5:15217SR	TCATGAACGAAGTTTGATAGCATTC	s288c	chr5:15217-15241
chr5:15217YF	GAATGCTATCAAGCTTCGTTCATGA	YJM789	chr5:15217-15241
chr5:15217YR	TCATGAACGAAGCTTGATAGCATTC	YJM789	chr5:15217-15241
chr5:15814SF	AGGCATGAAAGTTACTCATAAACAG	s288c	chr5:15814-15838
chr5:15814SR	CTGTTTATGAGTAACTTTCATGCCT	s288c	chr5:15814-15838
chr5:15814YF	AGGCATGAAAGTCACTCATAAACAG	YJM789	chr5:15814-15838
chr5:15814YR	CTGTTTATGAGTGACTTTCATGCCT	YJM789	chr5:15814-15838
chr5:17388SF	ACAAAGCCGATTTTGATAGACTTTG	s288c	chr5:17388-17412
chr5:17388SR	CAAAGTCTATCAAAATCGGCTTTGT	s288c	chr5:17388-17412
chr5:17388YF	ACAAAGCCGATTATGATAGACTTTG	YJM789	chr5:17388-17412
chr5:17388YR	CAAAGTCTATCATAATCGGCTTTGT	YJM789	chr5:17388-17412
chr5:18023SF	GGAAAAAGGTCTCGTTTTCTATAGA	s288c	chr5:18023-18047
chr5:18023SR	TCTATAGAAAACGAGACCTTTTTCC	s288c	chr5:18023-18047
chr5:18023YF	GGAAAAAGGTCTTGTTTTCTATAGA	YJM789	chr5:18023-18047
chr5:18023YR	TCTATAGAAAACAAGACCTTTTTCC	YJM789	chr5:18023-18047
chr5:18067SF	TGATTGCGTACTACAAAAAGTGTTC	s288c	chr5:18067-18091
chr5:18067SR	GAACACTTTTTGTAGTACGCAATCA	s288c	chr5:18067-18091
chr5:18067YF	TGATTGCGTACTTCAAAAAGTGTTC	YJM789	chr5:18067-18091
chr5:18067YR	GAACACTTTTTGAAGTACGCAATCA	YJM789	chr5:18067-18091
chr5:19132SF	CAAACAGGTAACTTTACGTAAACTG	s288c	chr5:19132-19156
chr5:19132SR	CAGTTTACGTAAAGTTACCTGTTTG	s288c	chr5:19132-19156
chr5:19132YF	CAAACAGGTAACCTTACGTAAACTG	YJM789	chr5:19132-19156
chr5:19132YR	CAGTTTACGTAAGGTTACCTGTTTG	YJM789	chr5:19132-19156
chr5:24415SF	AACCGCATACAAAAATTTCTCTTAC	s288c	chr5:24415-24439
chr5:24415SR	GTAAGAGAAATTTTTGTATGCGGTT	s288c	chr5:24415-24439
chr5:24415YF	AACCACATACAAAAATTTCTCTTAC	YJM789	chr5:24415-24439
chr5:24415YR	GTAAGAGAAATTTTTGTATGTGGTT	YJM789	chr5:24415-24439
chr5:24492SF	TCCTATATAGGGTGGCAATGTTATT	s288c	chr5:24492-24516
chr5:24492SR	AATAACATTGCCACCCTATATAGGA	s288c	chr5:24492-24516
chr5:24492YF	TCCTATATAGGGGGGCAAAGTTATT	YJM789	chr5:24492-24516
chr5:24492YR	AATAACTTTGCCCCCCTATATAGGA	YJM789	chr5:24492-24516
chr5:24584SF	TATCGCTACTTCAGCGATTTCAATT	s288c	chr5:24584-24608
chr5:24584SR	AATTGAAATCGCTGAAGTAGCGATA	s288c	chr5:24584-24608
chr5:24584YF	TATCGCTACTTCGGCGATTTCAATT	YJM789	chr5:24584-24608
chr5:24584YR	AATTGAAATCGCCGAAGTAGCGATA	YJM789	chr5:24584-24608
chr5:24659SF	CTCAAACATGTCAGTTTAAGTTTGA	s288c	chr5:24659-24683
chr5:24659SR	TCAAACTTAAACTGACATGTTTGAG	s288c	chr5:24659-24683
chr5:24659YF	CTCAAACATGTTAGTTTAAGTTTGA	YJM789	chr5:24659-24683
chr5:24659YR	TCAAACTTAAACTAACATGTTTGAG	YJM789	chr5:24659-24683
chr5:24858SF	AAAGGGGAAATAGCTTCTAGTATCT	s288c	chr5:24858-24882
chr5:24858SR	AGATACTAGAAGCTATTTCCCCTTT	s288c	chr5:24858-24882
chr5:24858YF	AAAGGGGAAATAACTTTTAGTATCT	YJM789	chr5:24858-24882
chr5:24858YR	AGATACTAAAAGTTATTTCCCCTTT	YJM789	chr5:24858-24882
chr5:24892SF	TGTCCTTACAGAACTTGATCTTTCA	s288c	chr5:24892-24916
chr5:24892SR	TGAAAGATCAAGTTCTGTAAGGACA	s288c	chr5:24892-24916
chr5:24892YF	TGTCCTTACAAAGCTTAATCTTTCA	YJM789	chr5:24892-24916
chr5:24892YR	TGAAAGATTAAGCTTTGTAAGGACA	YJM789	chr5:24892-24916
chr5:25109SF	TAACCACTTTTTCTTACGTAGAACT	s288c	chr5:25109-25133
chr5:25109SR	AGTTCTACGTAAGAAAAAGTGGTTA	s288c	chr5:25109-25133
chr5:25109YF	TAACCACTTTTACTTACGTAGAACT	YJM789	chr5:25109-25133
chr5:25109YR	AGTTCTACGTAAGTAAAAGTGGTTA	YJM789	chr5:25109-25133
chr5:25320SF	AGCAAATTGTAACAGTATTATGACA	s288c	chr5:25320-25344
chr5:25320SR	TGTCATAATACTGTTACAATTTGCT	s288c	chr5:25320-25344
chr5:25320YF	AGCAAATTGTAATAGTATTATGACA	YJM789	chr5:25320-25344
chr5:25320YR	TGTCATAATACTATTACAATTTGCT	YJM789	chr5:25320-25344
chr5:25395SF	TTGAAAAAAAAAGGGAGAGAATTGA	s288c	chr5:25395-25419
chr5:25395SR	TCAATTCTCTCCCTTTTTTTTTCAA	s288c	chr5:25395-25419
chr5:25395YF	TGAAAAAAAAAAAGGAGAGAATTGA	YJM789	chr5:25395-25419
chr5:25395YR	TCAATTCTCTCCTTTTTTTTTTTCA	YJM789	chr5:25395-25419
chr5:25559SF	ATTAGTGGTGCTATGTTAACATATG	s288c	chr5:25559-25583
chr5:25559SR	CATATGTTAACATAGCACCACTAAT	s288c	chr5:25559-25583
chr5:25559YF	ATTAGTGGTGCTTTGTTAACATATG	YJM789	chr5:25559-25583
chr5:25559YR	CATATGTTAACAAAGCACCACTAAT	YJM789	chr5:25559-25583
chr5:25578SF	CATATGTTTGAGAGCCTACTAAATG	s288c	chr5:25578-25602
chr5:25578SR	CATTTAGTAGGCTCTCAAACATATG	s288c	chr5:25578-25602
chr5:25578YF	CATATGTTTGAGGGCCTACTAAATG	YJM789	chr5:25578-25602
chr5:25578YR	CATTTAGTAGGCCCTCAAACATATG	YJM789	chr5:25578-25602
chr5:26253SF	TGGAACGTCCAGAAGAAAGTTATAG	s288c	chr5:26253-26277
chr5:26253SR	CTATAACTTTCTTCTGGACGTTCCA	s288c	chr5:26253-26277
chr5:26253YF	TGGAACGTCCAGCAGAAAGTTATAG	YJM789	chr5:26253-26277
chr5:26253YR	CTATAACTTTCTGCTGGACGTTCCA	YJM789	chr5:26253-26277
chr5:27107SF	GTACTGGGTTACAGACCATTACAAT	s288c	chr5:27107-27131
chr5:27107SR	ATTGTAATGGTCTGTAACCCAGTAC	s288c	chr5:27107-27131
chr5:27107YF	GTACTGGGTTACGGACCATTACAAT	YJM789	chr5:27107-27131
chr5:27107YR	ATTGTAATGGTCCGTAACCCAGTAC	YJM789	chr5:27107-27131
chr5:27624SF	CTGTTAAAGACCCAGTACGAAAATT	s288c	chr5:27624-27648
chr5:27624SR	AATTTTCGTACTGGGTCTTTAACAG	s288c	chr5:27624-27648
chr5:27624YF	CTGTTAAAGACCAAGTACGAAAATT	YJM789	chr5:27624-27648
chr5:27624YR	AATTTTCGTACTTGGTCTTTAACAG	YJM789	chr5:27624-27648
chr5:27900SF	TATGCTTACGGATTAGATGGTAATA	s288c	chr5:27900-27924
chr5:27900SR	TATTACCATCTAATCCGTAAGCATA	s288c	chr5:27900-27924
chr5:27900YF	TATGCTTACGGACTAGATGGTAATA	YJM789	chr5:27900-27924
chr5:27900YR	TATTACCATCTAGTCCGTAAGCATA	YJM789	chr5:27900-27924
chr5:29282SF	GGGAACACCAGAAAGAATAGCTTTA	s288c	chr5:29282-29306
chr5:29282SR	TAAAGCTATTCTTTCTGGTGTTCCC	s288c	chr5:29282-29306
chr5:29282YF	GGGAACACCAGAGAGAATAGCTTTA	YJM789	chr5:29282-29306
chr5:29282YR	TAAAGCTATTCTCTCTGGTGTTCCC	YJM789	chr5:29282-29306
chr5:29676SF	CTTCTCGGCGATAAAATACCAAAAG	s288c	chr5:29676-29700
chr5:29676SR	CTTTTGGTATTTTATCGCCGAGAAG	s288c	chr5:29676-29700
chr5:29676YF	CTTCTCGGCGATGAAATACCAAAAG	YJM789	chr5:29676-29700
chr5:29676YR	CTTTTGGTATTTCATCGCCGAGAAG	YJM789	chr5:29676-29700
chr5:30652SF	CATTACAATTATGACATTTCGCCTG	s288c	chr5:30652-30676
chr5:30652SR	CAGGCGAAATGTCATAATTGTAATG	s288c	chr5:30652-30676
chr5:30652YF	CATTACAATTATAACATTTCGCCTG	YJM789	chr5:30652-30676
chr5:30652YR	CAGGCGAAATGTTATAATTGTAATG	YJM789	chr5:30652-30676
chr5:31251SF	GTATATCTGTTAGATTCTGGTCGAG	s288c	chr5:31251-31275
chr5:31251SR	CTCGACCAGAATCTAACAGATATAC	s288c	chr5:31251-31275
chr5:31251YF	GTATATCTGTTAAATTCTGGTCAAG	YJM789	chr5:31251-31275
chr5:31251YR	CTTGACCAGAATTTAACAGATATAC	YJM789	chr5:31251-31275
chr5:32231SF	TTTAGGAGCCAACTTGTTCTTTGAT	s288c	chr5:32231-32255
chr5:32231SR	ATCAAAGAACAAGTTGGCTCCTAAA	s288c	chr5:32231-32255
chr5:32231YF	TTTAGGAGCCAATTTGTTCTTTGAT	YJM789	chr5:32231-32255
chr5:32231YR	ATCAAAGAACAAATTGGCTCCTAAA	YJM789	chr5:32231-32255
chr5:32429SF	ATTGTATGGAACTAAAAGTCCAATG	s288c	chr5:32429-32453
chr5:32429SR	CATTGGACTTTTAGTTCCATACAAT	s288c	chr5:32429-32453
chr5:32429YF	ATTGTATGGAACCAAAAGTCCAATG	YJM789	chr5:32429-32453
chr5:32429YR	CATTGGACTTTTGGTTCCATACAAT	YJM789	chr5:32429-32453
chr5:32990SF	TCTTTGTGAGAAAACTGTGAAAGAG	s288c	chr5:32990-33014
chr5:32990SR	CTCTTTCACAGTTTTCTCACAAAGA	s288c	chr5:32990-33014
chr5:32990YF	TCTTTGTGAGAACACTGTGAAAGAG	YJM789	chr5:32990-33014
chr5:32990YR	CTCTTTCACAGTGTTCTCACAAAGA	YJM789	chr5:32990-33014
chr5:33332SF	TTTCTCATCTTTCAATGGTATTGAC	s288c	chr5:33332-33356
chr5:33332SR	GTCAATACCATTGAAAGATGAGAAA	s288c	chr5:33332-33356
chr5:33332YF	TTTCTCATCTTTTAATGGTATTGAC	YJM789	chr5:33332-33356
chr5:33332YR	GTCAATACCATTAAAAGATGAGAAA	YJM789	chr5:33332-33356
chr5:33770SF	CATTGATAGAGACAACTGCAAAAAA	s288c	chr5:33770-33794
chr5:33770SR	TTTTTTGCAGTTGTCTCTATCAATG	s288c	chr5:33770-33794
chr5:33770YF	CATTGATAGAGAAAACTGCAAAAAA	YJM789	chr5:33770-33794
chr5:33770YR	TTTTTTGCAGTTTTCTCTATCAATG	YJM789	chr5:33770-33794
chr5:34235SF	ATCGTATCTCGGAAATACATAGAGG	s288c	chr5:34235-34259
chr5:34235SR	CCTCTATGTATTTCCGAGATACGAT	s288c	chr5:34235-34259
chr5:34235YF	ATCGTATCTCGGGAATACATAGAGG	YJM789	chr5:34235-34259
chr5:34235YR	CCTCTATGTATTCCCGAGATACGAT	YJM789	chr5:34235-34259
chr5:34481SF	TAAGATTAAATACGAGTTTCCGCCA	s288c	chr5:34481-34505
chr5:34481SR	TGGCGGAAACTCGTATTTAATCTTA	s288c	chr5:34481-34505
chr5:34481YF	TAAGATTAAATATGAGTTTCCGCCA	YJM789	chr5:34481-34505
chr5:34481YR	TGGCGGAAACTCATATTTAATCTTA	YJM789	chr5:34481-34505
chr5:37492SF	TTTTTCTTGCATGGTTCTCATAAGA	s288c	chr5:37492-37516
chr5:37492SR	TCTTATGAGAACCATGCAAGAAAAA	s288c	chr5:37492-37516
chr5:37492YF	TTTTTCTTGCATAGTTCTCATAAGA	YJM789	chr5:37492-37516
chr5:37492YR	TCTTATGAGAACTATGCAAGAAAAA	YJM789	chr5:37492-37516
chr5:38068SF	ATCCTTCATTATAAATGAACCCAGT	s288c	chr5:38068-38092
chr5:38068SR	ACTGGGTTCATTTATAATGAAGGAT	s288c	chr5:38068-38092
chr5:38068YF	ATCCTTCATTATGAATGAACCCAGT	YJM789	chr5:38068-38092
chr5:38068YR	ACTGGGTTCATTCATAATGAAGGAT	YJM789	chr5:38068-38092
chr5:41126SF	AATAGAGTCTCTCTCAACAAAGTCT	s288c	chr5:41126-41150
chr5:41126SR	AGACTTTGTTGAGAGAGACTCTATT	s288c	chr5:41126-41150
chr5:41126YF	AATAGAGTCTCTTTCAACAAAGTCT	YJM789	chr5:41126-41150
chr5:41126YR	AGACTTTGTTGAAAGAGACTCTATT	YJM789	chr5:41126-41150
chr5:41533SF	TCTTACCTTTCATCTTCTTCTCCTC	s288c	chr5:41533-41557
chr5:41533SR	GAGGAGAAGAAGATGAAAGGTAAGA	s288c	chr5:41533-41557
chr5:41533YF	TCTTACCTTTCACCTTCTTCTCCTC	YJM789	chr5:41533-41557
chr5:41533YR	GAGGAGAAGAAGGTGAAAGGTAAGA	YJM789	chr5:41533-41557
chr5:44506SF	TCCAAGTTAAATGGTGATACGTTAG	s288c	chr5:44506-44530
chr5:44506SR	CTAACGTATCACCATTTAACTTGGA	s288c	chr5:44506-44530
chr5:44506YF	TCCAAGTTAAATAGTGATACGTTAG	YJM789	chr5:44506-44530
chr5:44506YR	CTAACGTATCACTATTTAACTTGGA	YJM789	chr5:44506-44530
chr5:45284SF	TTTACAGTTTTCGTTGGAAAGGTAT	s288c	chr5:45284-45308
chr5:45284SR	ATACCTTTCCAACGAAAACTGTAAA	s288c	chr5:45284-45308
chr5:45284YF	TTTACAGTTTTCATTAGAAAGGTAT	YJM789	chr5:45284-45308
chr5:45284YR	ATACCTTTCTAATGAAAACTGTAAA	YJM789	chr5:45284-45308
chr5:45587SF	TAGTTGTTGGGTAATGTTTCTTTCC	s288c	chr5:45587-45611
chr5:45587SR	GGAAAGAAACATTACCCAACAACTA	s288c	chr5:45587-45611
chr5:45587YF	TAGTTGTTGGGTGATGTTTCTTTCC	YJM789	chr5:45587-45611
chr5:45587YR	GGAAAGAAACATCACCCAACAACTA	YJM789	chr5:45587-45611
chr5:48837SF	CCTATCAAGAGTTTCATTGACACAT	s288c	chr5:48837-48861
chr5:48837SR	ATGTGTCAATGAAACTCTTGATAGG	s288c	chr5:48837-48861
chr5:48837YF	CCTATCAAGAGTCTCATTGGCACAT	YJM789	chr5:48837-48861
chr5:48837YR	ATGTGCCAATGAGACTCTTGATAGG	YJM789	chr5:48837-48861
chr5:49044SF	CTGGTTTCCAGTAGATATGCTTGAT	s288c	chr5:49044-49068
chr5:49044SR	ATCAAGCATATCTACTGGAAACCAG	s288c	chr5:49044-49068
chr5:49044YF	CTGGTTTCCAGTGGATATGCTTGAT	YJM789	chr5:49044-49068
chr5:49044YR	ATCAAGCATATCCACTGGAAACCAG	YJM789	chr5:49044-49068
chr5:49385SF	CACTGGCATCATTTTCTTCCTTAAT	s288c	chr5:49385-49409
chr5:49385SR	ATTAAGGAAGAAAATGATGCCAGTG	s288c	chr5:49385-49409
chr5:49385YF	CACTGGCATCATCTTCTTCCTTAAT	YJM789	chr5:49385-49409
chr5:49385YR	ATTAAGGAAGAAGATGATGCCAGTG	YJM789	chr5:49385-49409
chr5:49896SF	GCAACGTATTTCTTTGTTTATTGTC	s288c	chr5:49896-49920
chr5:49896SR	GACAATAAACAAAGAAATACGTTGC	s288c	chr5:49896-49920
chr5:49896YF	GCAACGTATTTCCTTGTTTATTGTC	YJM789	chr5:49896-49920
chr5:49896YR	GACAATAAACAAGGAAATACGTTGC	YJM789	chr5:49896-49920
chr5:50139SF	TTGTAACTGTAGAAAAAACACATCG	s288c	chr5:50139-50163
chr5:50139SR	CGATGTGTTTTTTCTACAGTTACAA	s288c	chr5:50139-50163
chr5:50139YF	TTGTAACTGTAGCAAAAACACATCG	YJM789	chr5:50139-50163
chr5:50139YR	CGATGTGTTTTTGCTACAGTTACAA	YJM789	chr5:50139-50163
chr5:50196SF	TTTAATTGCAATAAGTTTGGAAACG	s288c	chr5:50196-50220
chr5:50196SR	CGTTTCCAAACTTATTGCAATTAAA	s288c	chr5:50196-50220
chr5:50196YF	TTTAATTGCAATGAGTTTGGAAACG	YJM789	chr5:50196-50220
chr5:50196YR	CGTTTCCAAACTCATTGCAATTAAA	YJM789	chr5:50196-50220
chr5:50295SF	TAGTCTGTTTGCAGAATCTTCTTCA	s288c	chr5:50295-50319
chr5:50295SR	TGAAGAAGATTCTGCAAACAGACTA	s288c	chr5:50295-50319
chr5:50295YF	TAGTCTGTTTGCGGAATCTTCTTCA	YJM789	chr5:50295-50319
chr5:50295YR	TGAAGAAGATTCCGCAAACAGACTA	YJM789	chr5:50295-50319
chr5:51183SF	ATCTTTGCCCTTCATGGATTTTTTT	s288c	chr5:51183-51207
chr5:51183SR	AAAAAAATCCATGAAGGGCAAAGAT	s288c	chr5:51183-51207
chr5:51183YF	ATCTTTGCCCTTTATGGATTTTTTT	YJM789	chr5:51183-51207
chr5:51183YR	AAAAAAATCCATAAAGGGCAAAGAT	YJM789	chr5:51183-51207
chr5:51567SF	GTGGAAAGAATCACCCTTGTTAATG	s288c	chr5:51567-51591
chr5:51567SR	CATTAACAAGGGTGATTCTTTCCAC	s288c	chr5:51567-51591
chr5:51567YF	GTGGAAAGAATCGCCCTTGTTAATG	YJM789	chr5:51567-51591
chr5:51567YR	CATTAACAAGGGCGATTCTTTCCAC	YJM789	chr5:51567-51591
chr5:51768SF	TATGTCCGGTCTATCATATTTACCA	s288c	chr5:51768-51792
chr5:51768SR	TGGTAAATATGATAGACCGGACATA	s288c	chr5:51768-51792
chr5:51768YF	TATGTCCGGTCTGTCATGTTTACCA	YJM789	chr5:51768-51792
chr5:51768YR	TGGTAAACATGACAGACCGGACATA	YJM789	chr5:51768-51792
chr5:51915SF	CGTATACATAACTTGAAAAGCTGAT	s288c	chr5:51915-51939
chr5:51915SR	ATCAGCTTTTCAAGTTATGTATACG	s288c	chr5:51915-51939
chr5:51915YF	CGTATACATAACCTGAAAAGCTGAT	YJM789	chr5:51915-51939
chr5:51915YR	ATCAGCTTTTCAGGTTATGTATACG	YJM789	chr5:51915-51939
chr5:53692SF	TGTCTCATTACATTGTCTCTTTGTT	s288c	chr5:53692-53716
chr5:53692SR	AACAAAGAGACAATGTAATGAGACA	s288c	chr5:53692-53716
chr5:53692YF	TGTCTCATTACACTGTCTCTTTGTT	YJM789	chr5:53692-53716
chr5:53692YR	AACAAAGAGACAGTGTAATGAGACA	YJM789	chr5:53692-53716
chr5:54198SF	CACTTCAGTTTCGATAAAGTTAGTG	s288c	chr5:54198-54222
chr5:54198SR	CACTAACTTTATCGAAACTGAAGTG	s288c	chr5:54198-54222
chr5:54198YF	CACTTCAGTTTCAATAAAGTTAGTG	YJM789	chr5:54198-54222
chr5:54198YR	CACTAACTTTATTGAAACTGAAGTG	YJM789	chr5:54198-54222
chr5:56117SF	CAGCTATTATCAAAGTTGCTCTACA	s288c	chr5:56117-56141
chr5:56117SR	TGTAGAGCAACTTTGATAATAGCTG	s288c	chr5:56117-56141
chr5:56117YF	CAGCTATTATCACAGTTGCTCTACA	YJM789	chr5:56117-56141
chr5:56117YR	TGTAGAGCAACTGTGATAATAGCTG	YJM789	chr5:56117-56141
chr5:56137SF	CTACACTAGCACAGTTGTTTTCAAT	s288c	chr5:56137-56161
chr5:56137SR	ATTGAAAACAACTGTGCTAGTGTAG	s288c	chr5:56137-56161
chr5:56137YF	CTACACTAGCACCGTTGTTTTCAAT	YJM789	chr5:56137-56161
chr5:56137YR	ATTGAAAACAACGGTGCTAGTGTAG	YJM789	chr5:56137-56161
chr5:57170SF	TGTTCTTTGTTTTGACGAGTTTCAA	s288c	chr5:57170-57194
chr5:57170SR	TTGAAACTCGTCAAAACAAAGAACA	s288c	chr5:57170-57194
chr5:57170YF	TGTTCTTTGTTTCGACGAGTTTCAA	YJM789	chr5:57170-57194
chr5:57170YR	TTGAAACTCGTCGAAACAAAGAACA	YJM789	chr5:57170-57194
chr5:60701SF	CATCTTTTGAAGTATTCTCTTGCCA	s288c	chr5:60701-60725
chr5:60701SR	TGGCAAGAGAATACTTCAAAAGATG	s288c	chr5:60701-60725
chr5:60701YF	CATCTTTTGAAGCATTCTCTTGCCA	YJM789	chr5:60701-60725
chr5:60701YR	TGGCAAGAGAATGCTTCAAAAGATG	YJM789	chr5:60701-60725
chr5:60879SF	CTGCGTATTTCTGGACTAGTTTACA	s288c	chr5:60879-60903
chr5:60879SR	TGTAAACTAGTCCAGAAATACGCAG	s288c	chr5:60879-60903
chr5:60879YF	CTGCGTATTTCTAGACTAGTTTACA	YJM789	chr5:60879-60903
chr5:60879YR	TGTAAACTAGTCTAGAAATACGCAG	YJM789	chr5:60879-60903
chr5:60913SF	TTTGCTTAGTTAGAACTCGCTTTCA	s288c	chr5:60913-60937
chr5:60913SR	TGAAAGCGAGTTCTAACTAAGCAAA	s288c	chr5:60913-60937
chr5:60913YF	TTTGCTTAGTTGGAACTCGCTTTCA	YJM789	chr5:60913-60937
chr5:60913YR	TGAAAGCGAGTTCCAACTAAGCAAA	YJM789	chr5:60913-60937
chr5:61496SF	GAAAAGGATTGCTGAAGAAAGGAAT	s288c	chr5:61496-61520
chr5:61496SR	ATTCCTTTCTTCAGCAATCCTTTTC	s288c	chr5:61496-61520
chr5:61496YF	GAAAAGGATTGTTGAAGAAAGGAAT	YJM789	chr5:61496-61520
chr5:61496YR	ATTCCTTTCTTCAACAATCCTTTTC	YJM789	chr5:61496-61520
chr5:61808SF	AGGAACTATCAAAGAATTAGGCTCT	s288c	chr5:61808-61832
chr5:61808SR	AGAGCCTAATTCTTTGATAGTTCCT	s288c	chr5:61808-61832
chr5:61808YF	AGGAACTATCAACGAATTAGGCTCT	YJM789	chr5:61808-61832
chr5:61808YR	AGAGCCTAATTCGTTGATAGTTCCT	YJM789	chr5:61808-61832
chr5:62013SF	ACATAACCTTGGAGTATCAACTTGA	s288c	chr5:62013-62037
chr5:62013SR	TCAAGTTGATACTCCAAGGTTATGT	s288c	chr5:62013-62037
chr5:62013YF	ACATAACCTTGGTGCATCAACTTGA	YJM789	chr5:62013-62037
chr5:62013YR	TCAAGTTGATGCACCAAGGTTATGT	YJM789	chr5:62013-62037
chr5:62494SF	TTAGTTGACAAAAAGTACGATGGGA	s288c	chr5:62494-62518
chr5:62494SR	TCCCATCGTACTTTTTGTCAACTAA	s288c	chr5:62494-62518
chr5:62494YF	TTAGTTGACAAAAAGTATGATGGGA	YJM789	chr5:62494-62518
chr5:62494YR	TCCCATCATACTTTTTGTCAACTAA	YJM789	chr5:62494-62518
chr5:62635SF	ACTTCCTTTTGGGCATTTCTATAAT	s288c	chr5:62635-62659
chr5:62635SR	ATTATAGAAATGCCCAAAAGGAAGT	s288c	chr5:62635-62659
chr5:62635YF	ACTTCCTTTTGGACATTTCTATAAT	YJM789	chr5:62635-62659
chr5:62635YR	ATTATAGAAATGTCCAAAAGGAAGT	YJM789	chr5:62635-62659
chr5:62741SF	ATTCACCCATTTTTCACTCTCAAAT	s288c	chr5:62741-62765
chr5:62741SR	ATTTGAGAGTGAAAAATGGGTGAAT	s288c	chr5:62741-62765
chr5:62741YF	ATTCACCCATTTCTCACTCTCAAAT	YJM789	chr5:62741-62765
chr5:62741YR	ATTTGAGAGTGAGAAATGGGTGAAT	YJM789	chr5:62741-62765
chr5:63241SF	CGACGCTAATTCAAAATTAATCGAC	s288c	chr5:63241-63265
chr5:63241SR	GTCGATTAATTTTGAATTAGCGTCG	s288c	chr5:63241-63265
chr5:63241YF	CGACGCTAATTCCAAATTAATCGAC	YJM789	chr5:63241-63265
chr5:63241YR	GTCGATTAATTTGGAATTAGCGTCG	YJM789	chr5:63241-63265
chr5:64344SF	ATATCTCGGAAAGCCAACAAATATC	s288c	chr5:64344-64368
chr5:64344SR	GATATTTGTTGGCTTTCCGAGATAT	s288c	chr5:64344-64368
chr5:64344YF	ATATCTCGGAAAACCATCAAATATC	YJM789	chr5:64344-64368
chr5:64344YR	GATATTTGATGGTTTTCCGAGATAT	YJM789	chr5:64344-64368
chr5:64409SF	TTCAATTCGGACAATTTTCGTTAGC	s288c	chr5:64409-64433
chr5:64409SR	GCTAACGAAAATTGTCCGAATTGAA	s288c	chr5:64409-64433
chr5:64409YF	TTCAATTCGGACTATTTTCGTTAGC	YJM789	chr5:64409-64433
chr5:64409YR	GCTAACGAAAATAGTCCGAATTGAA	YJM789	chr5:64409-64433
chr5:65610SF	AATAAAAACCACAGTTTCTGGAGTA	s288c	chr5:65610-65634
chr5:65610SR	TACTCCAGAAACTGTGGTTTTTATT	s288c	chr5:65610-65634
chr5:65610YF	AATAAAAACCACGGTTTCTGGAGTA	YJM789	chr5:65610-65634
chr5:65610YR	TACTCCAGAAACCGTGGTTTTTATT	YJM789	chr5:65610-65634
chr5:65685SF	CTTGGTAGTGAAGGAAGAGTATGTT	s288c	chr5:65685-65709
chr5:65685SR	AACATACTCTTCCTTCACTACCAAG	s288c	chr5:65685-65709
chr5:65685YF	CTTGGTAGTGAACGAAGAGTATGTT	YJM789	chr5:65685-65709
chr5:65685YR	AACATACTCTTCGTTCACTACCAAG	YJM789	chr5:65685-65709
chr5:67302SF	TTCTTACCTTTTTTTCCTCCTTCCC	s288c	chr5:67302-67326
chr5:67302SR	GGGAAGGAGGAAAAAAAGGTAAGAA	s288c	chr5:67302-67326
chr5:67302YF	TTCTTACCTCTTTTTCCTCCTTCCC	YJM789	chr5:67302-67326
chr5:67302YR	GGGAAGGAGGAAAAAGAGGTAAGAA	YJM789	chr5:67302-67326
chr5:68256SF	TAGTTTGAGACCATTTTCCATACAC	s288c	chr5:68256-68280
chr5:68256SR	GTGTATGGAAAATGGTCTCAAACTA	s288c	chr5:68256-68280
chr5:68256YF	TAGTTTGAGACCGTTTTCCATACAC	YJM789	chr5:68256-68280
chr5:68256YR	GTGTATGGAAAACGGTCTCAAACTA	YJM789	chr5:68256-68280
chr5:68787SF	AGTCATTGTGTTTATGTTTGCGTTT	s288c	chr5:68787-68811
chr5:68787SR	AAACGCAAACATAAACACAATGACT	s288c	chr5:68787-68811
chr5:68787YF	AGTCATTGTGTGTATGTTTGCGTTT	YJM789	chr5:68787-68811
chr5:68787YR	AAACGCAAACATACACACAATGACT	YJM789	chr5:68787-68811
chr5:68821SF	AGTAAAAGTGAGTGTAAGCCTAGGA	s288c	chr5:68821-68845
chr5:68821SR	TCCTAGGCTTACACTCACTTTTACT	s288c	chr5:68821-68845
chr5:68821YF	AGTAAAAGTGAATGTAAGCCTAGGA	YJM789	chr5:68821-68845
chr5:68821YR	TCCTAGGCTTACATTCACTTTTACT	YJM789	chr5:68821-68845
chr5:68898SF	AGTATTACTCTATACCAGACAGAAC	s288c	chr5:68898-68922
chr5:68898SR	GTTCTGTCTGGTATAGAGTAATACT	s288c	chr5:68898-68922
chr5:68898YF	AGTATTACTCTACACCAGACAGAAC	YJM789	chr5:68898-68922
chr5:68898YR	GTTCTGTCTGGTGTAGAGTAATACT	YJM789	chr5:68898-68922
chr5:68984SF	ATACACATATGTGCTATTGCAAATG	s288c	chr5:68984-69008
chr5:68984SR	CATTTGCAATAGCACATATGTGTAT	s288c	chr5:68984-69008
chr5:68984YF	ATACACATATGTACTATTGCAAATG	YJM789	chr5:68984-69008
chr5:68984YR	CATTTGCAATAGTACATATGTGTAT	YJM789	chr5:68984-69008
chr5:70840SF	CAACAAGGGCTTTATCAATAAGCTA	s288c	chr5:70840-70864
chr5:70840SR	TAGCTTATTGATAAAGCCCTTGTTG	s288c	chr5:70840-70864
chr5:70840YF	CAACAAGGGCTTCATCAATAAGCTA	YJM789	chr5:70840-70864
chr5:70840YR	TAGCTTATTGATGAAGCCCTTGTTG	YJM789	chr5:70840-70864
chr5:70900SF	GAATGAAGCGTTAAAGACTAGAAAA	s288c	chr5:70900-70924
chr5:70900SR	TTTTCTAGTCTTTAACGCTTCATTC	s288c	chr5:70900-70924
chr5:70900YF	GAATGAAGCGTTGAAGACTAGAAAA	YJM789	chr5:70900-70924
chr5:70900YR	TTTTCTAGTCTTCAACGCTTCATTC	YJM789	chr5:70900-70924
chr5:71479SF	CAAATTGCTAAATGAATCCAATGCC	s288c	chr5:71479-71503
chr5:71479SR	GGCATTGGATTCATTTAGCAATTTG	s288c	chr5:71479-71503
chr5:71479YF	CAAATTGCTAAACGAATCCAATGCC	YJM789	chr5:71479-71503
chr5:71479YR	GGCATTGGATTCGTTTAGCAATTTG	YJM789	chr5:71479-71503
chr5:71830SF	GCAGAGGTCAAATTTGTTGAAGAAA	s288c	chr5:71830-71854
chr5:71830SR	TTTCTTCAACAAATTTGACCTCTGC	s288c	chr5:71830-71854
chr5:71830YF	GCAGAGGTCAAAGTTGTTGAAGAAA	YJM789	chr5:71830-71854
chr5:71830YR	TTTCTTCAACAACTTTGACCTCTGC	YJM789	chr5:71830-71854
chr5:72004SF	ATCGATTCAATTACCATTATCCAAC	s288c	chr5:72004-72028
chr5:72004SR	GTTGGATAATGGTAATTGAATCGAT	s288c	chr5:72004-72028
chr5:72004YF	ATCGATTCAATTGCCATTATCCAAC	YJM789	chr5:72004-72028
chr5:72004YR	GTTGGATAATGGCAATTGAATCGAT	YJM789	chr5:72004-72028
chr5:72490SF	TAACATAAGCAATTATTCCAAGGGT	s288c	chr5:72490-72514
chr5:72490SR	ACCCTTGGAATAATTGCTTATGTTA	s288c	chr5:72490-72514
chr5:72490YF	TAACATAAGCAACTATTCCAAGGGT	YJM789	chr5:72490-72514
chr5:72490YR	ACCCTTGGAATAGTTGCTTATGTTA	YJM789	chr5:72490-72514
chr5:75719SF	TCCTCAAGAAAATCGAAAACAAAAG	s288c	chr5:75719-75743
chr5:75719SR	CTTTTGTTTTCGATTTTCTTGAGGA	s288c	chr5:75719-75743
chr5:75719YF	TCCTCAAGAAAAGCGAAAACAAAAG	YJM789	chr5:75719-75743
chr5:75719YR	CTTTTGTTTTCGCTTTTCTTGAGGA	YJM789	chr5:75719-75743
chr5:76261SF	TGAAAACCTGATAATAATCTGCAAT	s288c	chr5:76261-76285
chr5:76261SR	ATTGCAGATTATTATCAGGTTTTCA	s288c	chr5:76261-76285
chr5:76261YF	TGAAAACCTGATCATAATCTGCAAT	YJM789	chr5:76261-76285
chr5:76261YR	ATTGCAGATTATGATCAGGTTTTCA	YJM789	chr5:76261-76285
chr5:77288SF	AAAAATGGAAACGACACCATAAGTA	s288c	chr5:77288-77312
chr5:77288SR	TACTTATGGTGTCGTTTCCATTTTT	s288c	chr5:77288-77312
chr5:77288YF	AAAAATGGAAACAACACCATAAGTA	YJM789	chr5:77288-77312
chr5:77288YR	TACTTATGGTGTTGTTTCCATTTTT	YJM789	chr5:77288-77312
chr5:78080SF	TGTTTAGTCAGTATTTTTTCCTTCG	s288c	chr5:78080-78104
chr5:78080SR	CGAAGGAAAAAATACTGACTAAACA	s288c	chr5:78080-78104
chr5:78080YF	TGTTTAGTCAGTGTTTTTTCCTTCG	YJM789	chr5:78080-78104
chr5:78080YR	CGAAGGAAAAAACACTGACTAAACA	YJM789	chr5:78080-78104
chr5:80069SF	TTTTGTTTCAACCTCAACAAAAAGA	s288c	chr5:80069-80093
chr5:80069SR	TCTTTTTGTTGAGGTTGAAACAAAA	s288c	chr5:80069-80093
chr5:80069YF	TTTTGTTTCAACTTCAACAAAAAGA	YJM789	chr5:80069-80093
chr5:80069YR	TCTTTTTGTTGAAGTTGAAACAAAA	YJM789	chr5:80069-80093
chr5:80291SF	AAGGAAAATAATTCAATAAGGGGCG	s288c	chr5:80291-80315
chr5:80291SR	CGCCCCTTATTGAATTATTTTCCTT	s288c	chr5:80291-80315
chr5:80291YF	AAGGAAAATAATACAATAAGGGGCG	YJM789	chr5:80291-80315
chr5:80291YR	CGCCCCTTATTGTATTATTTTCCTT	YJM789	chr5:80291-80315
chr5:81264SF	TTTCTTTTCTTTCCCTTCTAGCATA	s288c	chr5:81264-81288
chr5:81264SR	TATGCTAGAAGGGAAAGAAAAGAAA	s288c	chr5:81264-81288
chr5:81264YF	TTTCTTTTCTTTTCCTTCTAGCATA	YJM789	chr5:81264-81288
chr5:81264YR	TATGCTAGAAGGAAAAGAAAAGAAA	YJM789	chr5:81264-81288
chr5:82754SF	AACCTAAGTGTACCTTCTAGCTTTA	s288c	chr5:82754-82778
chr5:82754SR	TAAAGCTAGAAGGTACACTTAGGTT	s288c	chr5:82754-82778
chr5:82754YF	AACCTAAGTGTATCTTCTAGCTTTA	YJM789	chr5:82754-82778
chr5:82754YR	TAAAGCTAGAAGATACACTTAGGTT	YJM789	chr5:82754-82778
chr5:82770SF	CTAGCTTTAGCTACTAGTCAATACT	s288c	chr5:82770-82794
chr5:82770SR	AGTATTGACTAGTAGCTAAAGCTAG	s288c	chr5:82770-82794
chr5:82770YF	CTAGCTTTAGCTGCTAGTCAATACT	YJM789	chr5:82770-82794
chr5:82770YR	AGTATTGACTAGCAGCTAAAGCTAG	YJM789	chr5:82770-82794
chr5:84997SF	CAAGTTGAACGAGATAGTAGCAATC	s288c	chr5:84997-85021
chr5:84997SR	GATTGCTACTATCTCGTTCAACTTG	s288c	chr5:84997-85021
chr5:84997YF	CAAGTTGAACGAAATAGTAGCAATC	YJM789	chr5:84997-85021
chr5:84997YR	GATTGCTACTATTTCGTTCAACTTG	YJM789	chr5:84997-85021
chr5:85566SF	ATTCCTCTCCTTCTATCAATTGCTT	s288c	chr5:85566-85590
chr5:85566SR	AAGCAATTGATAGAAGGAGAGGAAT	s288c	chr5:85566-85590
chr5:85566YF	ATTCCTCTCCTTTTATCAATTGCTT	YJM789	chr5:85566-85590
chr5:85566YR	AAGCAATTGATAAAAGGAGAGGAAT	YJM789	chr5:85566-85590
chr5:86732SF	CGGTAGAAGAAACAATTACTTTTCC	s288c	chr5:86732-86756
chr5:86732SR	GGAAAAGTAATTGTTTCTTCTACCG	s288c	chr5:86732-86756
chr5:86732YF	CGGTAGAAGATACAATTACTTTTCC	YJM789	chr5:86732-86756
chr5:86732YR	GGAAAAGTAATTGTATCTTCTACCG	YJM789	chr5:86732-86756
chr5:86758SF	AAATGGGTAAAAACTCGTGTTTTAG	s288c	chr5:86758-86782
chr5:86758SR	CTAAAACACGAGTTTTTACCCATTT	s288c	chr5:86758-86782
chr5:86758YF	AAATGGGTAAAAGCTCGTGTTTTAG	YJM789	chr5:86758-86782
chr5:86758YR	CTAAAACACGAGCTTTTACCCATTT	YJM789	chr5:86758-86782
chr5:86861SF	TTCCTTGAAGCATTTTCATCCTACT	s288c	chr5:86861-86885
chr5:86861SR	AGTAGGATGAAAATGCTTCAAGGAA	s288c	chr5:86861-86885
chr5:86861YF	CTCCTTGAAGCACTTTCATCCTACT	YJM789	chr5:86861-86885
chr5:86861YR	AGTAGGATGAAAGTGCTTCAAGGAG	YJM789	chr5:86861-86885
chr5:87888SF	AAAACTCTGATCCTAGGTAATACGG	s288c	chr5:87888-87912
chr5:87888SR	CCGTATTACCTAGGATCAGAGTTTT	s288c	chr5:87888-87912
chr5:87888YF	AAAACTCTGATCTTAGGTAATACGG	YJM789	chr5:87888-87912
chr5:87888YR	CCGTATTACCTAAGATCAGAGTTTT	YJM789	chr5:87888-87912
chr5:88109SF	AAATTTAGAAAATGGCTCGCATTTA	s288c	chr5:88109-88133
chr5:88109SR	TAAATGCGAGCCATTTTCTAAATTT	s288c	chr5:88109-88133
chr5:88109YF	AAATTTAGAAAACGGCTCGCATTTA	YJM789	chr5:88109-88133
chr5:88109YR	TAAATGCGAGCCGTTTTCTAAATTT	YJM789	chr5:88109-88133
chr5:88661SF	TTATTTAGAGGGTGAACCTGTGAGA	s288c	chr5:88661-88685
chr5:88661SR	TCTCACAGGTTCACCCTCTAAATAA	s288c	chr5:88661-88685
chr5:88661YF	TTATTTAGAGGGGGAACCTGTGAGA	YJM789	chr5:88661-88685
chr5:88661YR	TCTCACAGGTTCCCCCTCTAAATAA	YJM789	chr5:88661-88685
chr5:88688SF	GCGTTTGAATTTATCATTAGCCGTT	s288c	chr5:88688-88712
chr5:88688SR	AACGGCTAATGATAAATTCAAACGC	s288c	chr5:88688-88712
chr5:88688YF	GCGTTTGAATTTGTCATTAGCCGTT	YJM789	chr5:88688-88712
chr5:88688YR	AACGGCTAATGACAAATTCAAACGC	YJM789	chr5:88688-88712
chr5:90062SF	GATACTTTGGCTTATCTTACTTGCT	s288c	chr5:90062-90086
chr5:90062SR	AGCAAGTAAGATAAGCCAAAGTATC	s288c	chr5:90062-90086
chr5:90062YF	GATACTTTGGCTCATCTTACTTGCT	YJM789	chr5:90062-90086
chr5:90062YR	AGCAAGTAAGATGAGCCAAAGTATC	YJM789	chr5:90062-90086
chr5:90200SF	GCTTTTAGCTCTAGACATAGTTGAC	s288c	chr5:90200-90224
chr5:90200SR	GTCAACTATGTCTAGAGCTAAAAGC	s288c	chr5:90200-90224
chr5:90200YF	GCTTTTAGCTCTGGACATCGTTGAC	YJM789	chr5:90200-90224
chr5:90200YR	GTCAACGATGTCCAGAGCTAAAAGC	YJM789	chr5:90200-90224
chr5:90215SF	CATAGTTGACATATCAGACCTACAG	s288c	chr5:90215-90239
chr5:90215SR	CTGTAGGTCTGATATGTCAACTATG	s288c	chr5:90215-90239
chr5:90215YF	CATCGTTGACACATCAGACCTACAG	YJM789	chr5:90215-90239
chr5:90215YR	CTGTAGGTCTGATGTGTCAACGATG	YJM789	chr5:90215-90239
chr5:91703SF	TGTTTGTTGTTTCGATAAAACTGGT	s288c	chr5:91703-91727
chr5:91703SR	ACCAGTTTTATCGAAACAACAAACA	s288c	chr5:91703-91727
chr5:91703YF	TGTTTGTTGTTTTGATAAAACTGGT	YJM789	chr5:91703-91727
chr5:91703YR	ACCAGTTTTATCAAAACAACAAACA	YJM789	chr5:91703-91727
chr5:91739SF	CGAAGATCTTGTGTTTGAAGGTCTA	s288c	chr5:91739-91763
chr5:91739SR	TAGACCTTCAAACACAAGATCTTCG	s288c	chr5:91739-91763
chr5:91739YF	CGAAGATCTTGTATTTGAAGGTCTA	YJM789	chr5:91739-91763
chr5:91739YR	TAGACCTTCAAATACAAGATCTTCG	YJM789	chr5:91739-91763
chr5:93200SF	CCGTTGTGCTTTAGTTAACACAATT	s288c	chr5:93200-93224
chr5:93200SR	AATTGTGTTAACTAAAGCACAACGG	s288c	chr5:93200-93224
chr5:93200YF	CCGTTGTGCTTTGGTTAACACAATT	YJM789	chr5:93200-93224
chr5:93200YR	AATTGTGTTAACCAAAGCACAACGG	YJM789	chr5:93200-93224
chr5:93407SF	GTCCGGAATTTTCAATGTTTACATT	s288c	chr5:93407-93431
chr5:93407SR	AATGTAAACATTGAAAATTCCGGAC	s288c	chr5:93407-93431
chr5:93407YF	GTCCGGAATTTTTAATGTTTACATT	YJM789	chr5:93407-93431
chr5:93407YR	AATGTAAACATTAAAAATTCCGGAC	YJM789	chr5:93407-93431
chr5:94077SF	CGTTACGGTTATGTTTTTACGATAC	s288c	chr5:94077-94101
chr5:94077SR	GTATCGTAAAAACATAACCGTAACG	s288c	chr5:94077-94101
chr5:94077YF	CGTTACGGTTATATTTTTACGATAC	YJM789	chr5:94077-94101
chr5:94077YR	GTATCGTAAAAATATAACCGTAACG	YJM789	chr5:94077-94101
chr5:94339SF	AGATCTTGACTTGGACTAGTTACAC	s288c	chr5:94339-94363
chr5:94339SR	GTGTAACTAGTCCAAGTCAAGATCT	s288c	chr5:94339-94363
chr5:94339YF	AGATCTTGACTTAGACTAGTTACAC	YJM789	chr5:94339-94363
chr5:94339YR	GTGTAACTAGTCTAAGTCAAGATCT	YJM789	chr5:94339-94363
chr5:94532SF	GATTAGCAAACTTCAAAATCATGGC	s288c	chr5:94532-94556
chr5:94532SR	GCCATGATTTTGAAGTTTGCTAATC	s288c	chr5:94532-94556
chr5:94532YF	GAATAGCAAACTTCAAAATCATGGC	YJM789	chr5:94532-94556
chr5:94532YR	GCCATGATTTTGAAGTTTGCTATTC	YJM789	chr5:94532-94556
chr5:95318SF	TATTTCAATCCTGGACATCGATAAC	s288c	chr5:95318-95342
chr5:95318SR	GTTATCGATGTCCAGGATTGAAATA	s288c	chr5:95318-95342
chr5:95318YF	TATTTCAATCCTAGACATCGATAAC	YJM789	chr5:95318-95342
chr5:95318YR	GTTATCGATGTCTAGGATTGAAATA	YJM789	chr5:95318-95342
chr5:95429SF	TCATTTCAAGAAAGAAACCGGTATC	s288c	chr5:95429-95453
chr5:95429SR	GATACCGGTTTCTTTCTTGAAATGA	s288c	chr5:95429-95453
chr5:95429YF	TCATTTCAAGAAGGAAACCGGTATC	YJM789	chr5:95429-95453
chr5:95429YR	GATACCGGTTTCCTTCTTGAAATGA	YJM789	chr5:95429-95453
chr5:95684SF	AAGAATTACCGCCTCAGATATATCG	s288c	chr5:95684-95708
chr5:95684SR	CGATATATCTGAGGCGGTAATTCTT	s288c	chr5:95684-95708
chr5:95684YF	AAGAATTACCGCTTCAGATATATCG	YJM789	chr5:95684-95708
chr5:95684YR	CGATATATCTGAAGCGGTAATTCTT	YJM789	chr5:95684-95708
chr5:95906SF	TGAAACTTTAGGAGGAGTTTTTACA	s288c	chr5:95906-95930
chr5:95906SR	TGTAAAAACTCCTCCTAAAGTTTCA	s288c	chr5:95906-95930
chr5:95906YF	TGAAACTTTAGGGGGAGTTTTTACA	YJM789	chr5:95906-95930
chr5:95906YR	TGTAAAAACTCCCCCTAAAGTTTCA	YJM789	chr5:95906-95930
chr5:96550SF	AAACTAAGAACGGGAGAGAAAATAA	s288c	chr5:96550-96574
chr5:96550SR	TTATTTTCTCTCCCGTTCTTAGTTT	s288c	chr5:96550-96574
chr5:96550YF	AAACTAAGAACGAGAGAGAAAATAA	YJM789	chr5:96550-96574
chr5:96550YR	TTATTTTCTCTCTCGTTCTTAGTTT	YJM789	chr5:96550-96574
chr5:97221SF	GTCATCAAACATCTTACAGTCACAG	s288c	chr5:97221-97245
chr5:97221SR	CTGTGACTGTAAGATGTTTGATGAC	s288c	chr5:97221-97245
chr5:97221YF	GTCATCAAACATTTTACAGTCACAG	YJM789	chr5:97221-97245
chr5:97221YR	CTGTGACTGTAAAATGTTTGATGAC	YJM789	chr5:97221-97245
chr5:97404SF	ATATTCTGGTATGACATCCTCACTA	s288c	chr5:97404-97428
chr5:97404SR	TAGTGAGGATGTCATACCAGAATAT	s288c	chr5:97404-97428
chr5:97404YF	ATATTCTGGTATAACATCCTCACTA	YJM789	chr5:97404-97428
chr5:97404YR	TAGTGAGGATGTTATACCAGAATAT	YJM789	chr5:97404-97428
chr5:97743SF	ATTTCCCACATATCCATGTACAACA	s288c	chr5:97743-97767
chr5:97743SR	TGTTGTACATGGATATGTGGGAAAT	s288c	chr5:97743-97767
chr5:97743YF	ATTTCCCACATAACCATGTACAACA	YJM789	chr5:97743-97767
chr5:97743YR	TGTTGTACATGGTTATGTGGGAAAT	YJM789	chr5:97743-97767
chr5:97792SF	GGCATTTTTTCGTAATTTTTCGATA	s288c	chr5:97792-97816
chr5:97792SR	TATCGAAAAATTACGAAAAAATGCC	s288c	chr5:97792-97816
chr5:97792YF	GGCATTTTTTCGCAATTTTTCGATA	YJM789	chr5:97792-97816
chr5:97792YR	TATCGAAAAATTGCGAAAAAATGCC	YJM789	chr5:97792-97816
chr5:98369SF	CCTCATCTTTTTTTCACTTTTTTCC	s288c	chr5:98369-98393
chr5:98369SR	GGAAAAAAGTGAAAAAAAGATGAGG	s288c	chr5:98369-98393
chr5:98369YF	CCTCATCTTTTTCTCACTTTTTTCC	YJM789	chr5:98369-98393
chr5:98369YR	GGAAAAAAGTGAGAAAAAGATGAGG	YJM789	chr5:98369-98393
chr5:98736SF	ACTACTTCATAATGGTGCAAATTTG	s288c	chr5:98736-98760
chr5:98736SR	CAAATTTGCACCATTATGAAGTAGT	s288c	chr5:98736-98760
chr5:98736YF	ACTACTTCATAAAGGTGCAAATTTG	YJM789	chr5:98736-98760
chr5:98736YR	CAAATTTGCACCTTTATGAAGTAGT	YJM789	chr5:98736-98760
chr5:98801SF	ATGTGTTAAAGTACTTACAAGTGCT	s288c	chr5:98801-98825
chr5:98801SR	AGCACTTGTAAGTACTTTAACACAT	s288c	chr5:98801-98825
chr5:98801YF	ATGTGTTAAAGTGCTTACAAGTGCT	YJM789	chr5:98801-98825
chr5:98801YR	AGCACTTGTAAGCACTTTAACACAT	YJM789	chr5:98801-98825
chr5:98985SF	CTATTTTCCTAGCGGGATTAGTTAT	s288c	chr5:98985-99009
chr5:98985SR	ATAACTAATCCCGCTAGGAAAATAG	s288c	chr5:98985-99009
chr5:98985YF	CTATTTTCCTAGTGAGATTAGTTAT	YJM789	chr5:98985-99009
chr5:98985YR	ATAACTAATCTCACTAGGAAAATAG	YJM789	chr5:98985-99009
chr5:99108SF	TCCAATTGTCGAGTTTCAGTAAGTA	s288c	chr5:99108-99132
chr5:99108SR	TACTTACTGAAACTCGACAATTGGA	s288c	chr5:99108-99132
chr5:99108YF	TCCAATTGTCGAATTTTAGTAAGTG	YJM789	chr5:99108-99132
chr5:99108YR	CACTTACTAAAATTCGACAATTGGA	YJM789	chr5:99108-99132
chr5:99255SF	ACGTCTAGCGATATCATAGATGATG	s288c	chr5:99255-99279
chr5:99255SR	CATCATCTATGATATCGCTAGACGT	s288c	chr5:99255-99279
chr5:99255YF	ACGTCTAGCGATGTCATAGATGATG	YJM789	chr5:99255-99279
chr5:99255YR	CATCATCTATGACATCGCTAGACGT	YJM789	chr5:99255-99279
chr5:100104SF	GTTAACATCCAGTTCTTTCAAGTTG	s288c	chr5:100104-100128
chr5:100104SR	CAACTTGAAAGAACTGGATGTTAAC	s288c	chr5:100104-100128
chr5:100104YF	GTTATCATCCAGTTCTTTCAAGTTG	YJM789	chr5:100104-100128
chr5:100104YR	CAACTTGAAAGAACTGGATGATAAC	YJM789	chr5:100104-100128
chr5:100201SF	GCTAATTTTTCATTTCTTTTTGCCC	s288c	chr5:100201-100225
chr5:100201SR	GGGCAAAAAGAAATGAAAAATTAGC	s288c	chr5:100201-100225
chr5:100201YF	GCTAATTTTTCAATTCTTTTTGCCC	YJM789	chr5:100201-100225
chr5:100201YR	GGGCAAAAAGAATTGAAAAATTAGC	YJM789	chr5:100201-100225
chr5:100439SF	ATTCAACTTAGGAAAGATAGAGGAA	s288c	chr5:100439-100463
chr5:100439SR	TTCCTCTATCTTTCCTAAGTTGAAT	s288c	chr5:100439-100463
chr5:100439YF	ATTCAACTTAGGGAAGATAGAGGAA	YJM789	chr5:100439-100463
chr5:100439YR	TTCCTCTATCTTCCCTAAGTTGAAT	YJM789	chr5:100439-100463
chr5:101353SF	TAGCCCCTATTCTTACTTCATATCC	s288c	chr5:101353-101377
chr5:101353SR	GGATATGAAGTAAGAATAGGGGCTA	s288c	chr5:101353-101377
chr5:101353YF	TAGCCCCTATTCCTACTTCATATCC	YJM789	chr5:101353-101377
chr5:101353YR	GGATATGAAGTAGGAATAGGGGCTA	YJM789	chr5:101353-101377
chr5:101632SF	CTTATCGGTTTTATCCGGGTAATAA	s288c	chr5:101632-101656
chr5:101632SR	TTATTACCCGGATAAAACCGATAAG	s288c	chr5:101632-101656
chr5:101632YF	CTTATCGGTTTAATCCGGGTAATAA	YJM789	chr5:101632-101656
chr5:101632YR	TTATTACCCGGATTAAACCGATAAG	YJM789	chr5:101632-101656
chr5:101807SF	CCTCTTAGTGTTCAAGTCCTACTTT	s288c	chr5:101807-101831
chr5:101807SR	AAAGTAGGACTTGAACACTAAGAGG	s288c	chr5:101807-101831
chr5:101807YF	CCTCTTAGTGTTTAAGTCCTACTTT	YJM789	chr5:101807-101831
chr5:101807YR	AAAGTAGGACTTAAACACTAAGAGG	YJM789	chr5:101807-101831
chr5:102173SF	ATATGTCTTTGTTCCATCTAGAGTT	s288c	chr5:102173-102197
chr5:102173SR	AACTCTAGATGGAACAAAGACATAT	s288c	chr5:102173-102197
chr5:102173YF	ATATGTCTTTGTCCCATCTAGAGTT	YJM789	chr5:102173-102197
chr5:102173YR	AACTCTAGATGGGACAAAGACATAT	YJM789	chr5:102173-102197
chr5:103260SF	TCTGATGGATATACTATGGACGTCC	s288c	chr5:103260-103284
chr5:103260SR	GGACGTCCATAGTATATCCATCAGA	s288c	chr5:103260-103284
chr5:103260YF	TCTGATGGATATTCTATGGACGTCC	YJM789	chr5:103260-103284
chr5:103260YR	GGACGTCCATAGAATATCCATCAGA	YJM789	chr5:103260-103284
chr5:103536SF	GCGTACAATTGGGTAATGTTATTGT	s288c	chr5:103536-103560
chr5:103536SR	ACAATAACATTACCCAATTGTACGC	s288c	chr5:103536-103560
chr5:103536YF	GCGTACAATTGGATAATGTTATTGT	YJM789	chr5:103536-103560
chr5:103536YR	ACAATAACATTATCCAATTGTACGC	YJM789	chr5:103536-103560
chr5:103703SF	CTTTTCATCCGAGAAACTGAATGTG	s288c	chr5:103703-103727
chr5:103703SR	CACATTCAGTTTCTCGGATGAAAAG	s288c	chr5:103703-103727
chr5:103703YF	CTTTTCATCCGAAAAACTGAATGTG	YJM789	chr5:103703-103727
chr5:103703YR	CACATTCAGTTTTTCGGATGAAAAG	YJM789	chr5:103703-103727
chr5:104257SF	TATGCTTTTTGCTTAGCCAAGATAT	s288c	chr5:104257-104281
chr5:104257SR	ATATCTTGGCTAAGCAAAAAGCATA	s288c	chr5:104257-104281
chr5:104257YF	TATGCTTTTTGCCCAGCCAAGATAT	YJM789	chr5:104257-104281
chr5:104257YR	ATATCTTGGCTGGGCAAAAAGCATA	YJM789	chr5:104257-104281
chr5:104636SF	CCTAGAAACAAATAGACCGTAATCA	s288c	chr5:104636-104660
chr5:104636SR	TGATTACGGTCTATTTGTTTCTAGG	s288c	chr5:104636-104660
chr5:104636YF	CCTAGAAACAAAAAGACCGTAATCA	YJM789	chr5:104636-104660
chr5:104636YR	TGATTACGGTCTTTTTGTTTCTAGG	YJM789	chr5:104636-104660
chr5:105299SF	GTTTGTAAGCCCACTTGCTTTTATA	s288c	chr5:105299-105323
chr5:105299SR	TATAAAAGCAAGTGGGCTTACAAAC	s288c	chr5:105299-105323
chr5:105299YF	GTTTGTAAGCCCCCTTGCTTCTATA	YJM789	chr5:105299-105323
chr5:105299YR	TATAGAAGCAAGGGGGCTTACAAAC	YJM789	chr5:105299-105323
chr5:105333SF	TGAGTGTAGTTAGTAGTCAACACTA	s288c	chr5:105333-105357
chr5:105333SR	TAGTGTTGACTACTAACTACACTCA	s288c	chr5:105333-105357
chr5:105333YF	TGAGTGTAGTTATTAGTCAACACTA	YJM789	chr5:105333-105357
chr5:105333YR	TAGTGTTGACTAATAACTACACTCA	YJM789	chr5:105333-105357
chr5:105481SF	ATTCCTTTAAAAACAGGTTTTCACT	s288c	chr5:105481-105505
chr5:105481SR	AGTGAAAACCTGTTTTTAAAGGAAT	s288c	chr5:105481-105505
chr5:105481YF	ATTCCTTTAAAAGCAGGTTTTCACT	YJM789	chr5:105481-105505
chr5:105481YR	AGTGAAAACCTGCTTTTAAAGGAAT	YJM789	chr5:105481-105505
chr5:105830SF	ATTTTCGCATTTGAATCCCTTAATG	s288c	chr5:105830-105854
chr5:105830SR	CATTAAGGGATTCAAATGCGAAAAT	s288c	chr5:105830-105854
chr5:105830YF	ATTTTCGCATTTAAATCCCTTAATC	YJM789	chr5:105830-105854
chr5:105830YR	GATTAAGGGATTTAAATGCGAAAAT	YJM789	chr5:105830-105854
chr5:106322SF	CCTATAACGACGAATACGCTTAAAG	s288c	chr5:106322-106346
chr5:106322SR	CTTTAAGCGTATTCGTCGTTATAGG	s288c	chr5:106322-106346
chr5:106322YF	CCTATAACGACTAATACGCTTAAAG	YJM789	chr5:106322-106346
chr5:106322YR	CTTTAAGCGTATTAGTCGTTATAGG	YJM789	chr5:106322-106346
chr5:106469SF	ACATAAAACGATAATCAGTGGATTG	s288c	chr5:106469-106493
chr5:106469SR	CAATCCACTGATTATCGTTTTATGT	s288c	chr5:106469-106493
chr5:106469YF	ACATAAAACAATAATCAGTGGATTG	YJM789	chr5:106469-106493
chr5:106469YR	CAATCCACTGATTATTGTTTTATGT	YJM789	chr5:106469-106493
chr5:107912SF	GTTTTTCGTCCTCGAAAACTACATC	s288c	chr5:107912-107936
chr5:107912SR	GATGTAGTTTTCGAGGACGAAAAAC	s288c	chr5:107912-107936
chr5:107912YF	GTTTTTCGTCCTTGAAAGCTACATC	YJM789	chr5:107912-107936
chr5:107912YR	GATGTAGCTTTCAAGGACGAAAAAC	YJM789	chr5:107912-107936
chr5:108369SF	TATTGATGTCCAGAAGCAGAAGATT	s288c	chr5:108369-108393
chr5:108369SR	AATCTTCTGCTTCTGGACATCAATA	s288c	chr5:108369-108393
chr5:108369YF	TATTGATGTCCATAAGCAGAAGATT	YJM789	chr5:108369-108393
chr5:108369YR	AATCTTCTGCTTATGGACATCAATA	YJM789	chr5:108369-108393
chr5:109029SF	AAGAGTAAAAGCATCCTTCACTTTT	s288c	chr5:109029-109053
chr5:109029SR	AAAAGTGAAGGATGCTTTTACTCTT	s288c	chr5:109029-109053
chr5:109029YF	AAGAGTAAAAGCGTCCTTCACTTTT	YJM789	chr5:109029-109053
chr5:109029YR	AAAAGTGAAGGACGCTTTTACTCTT	YJM789	chr5:109029-109053
chr5:109050SF	TTTTTCTTTTTCATCTTTCAAGCTC	s288c	chr5:109050-109074
chr5:109050SR	GAGCTTGAAAGATGAAAAAGAAAAA	s288c	chr5:109050-109074
chr5:109050YF	TTTTTCTTTTTCGTCTTTCAAGCTC	YJM789	chr5:109050-109074
chr5:109050YR	GAGCTTGAAAGACGAAAAAGAAAAA	YJM789	chr5:109050-109074
chr5:110820SF	CTTGAAGCGTCAATTGATGTATGTT	s288c	chr5:110820-110844
chr5:110820SR	AACATACATCAATTGACGCTTCAAG	s288c	chr5:110820-110844
chr5:110820YF	CTTGAAGCGTTAATTGATGTATGTT	YJM789	chr5:110820-110844
chr5:110820YR	AACATACATCAATTAACGCTTCAAG	YJM789	chr5:110820-110844
chr5:111603SF	CAATTTGAATACCAACAAGCACAAT	s288c	chr5:111603-111627
chr5:111603SR	ATTGTGCTTGTTGGTATTCAAATTG	s288c	chr5:111603-111627
chr5:111603YF	CAATTTGAATACTAACAAGCACAAT	YJM789	chr5:111603-111627
chr5:111603YR	ATTGTGCTTGTTAGTATTCAAATTG	YJM789	chr5:111603-111627
chr5:111741SF	AAGTTCCATTTCTGGTTACATCACT	s288c	chr5:111741-111765
chr5:111741SR	AGTGATGTAACCAGAAATGGAACTT	s288c	chr5:111741-111765
chr5:111741YF	AAGTTCCATTTCCGGTTACATCACT	YJM789	chr5:111741-111765
chr5:111741YR	AGTGATGTAACCGGAAATGGAACTT	YJM789	chr5:111741-111765
chr5:112074SF	GATAGCCGTTACCGTAAAGATTTTC	s288c	chr5:112074-112098
chr5:112074SR	GAAAATCTTTACGGTAACGGCTATC	s288c	chr5:112074-112098
chr5:112074YF	GATAGCCGTTACTGTAAAGATTTTC	YJM789	chr5:112074-112098
chr5:112074YR	GAAAATCTTTACAGTAACGGCTATC	YJM789	chr5:112074-112098
chr5:112203SF	AGAATCCAAAGAAGAAGGAAGTCAA	s288c	chr5:112203-112227
chr5:112203SR	TTGACTTCCTTCTTCTTTGGATTCT	s288c	chr5:112203-112227
chr5:112203YF	AGAATCCAAAGAGGAAGGAAGTCAA	YJM789	chr5:112203-112227
chr5:112203YR	TTGACTTCCTTCCTCTTTGGATTCT	YJM789	chr5:112203-112227
chr5:112452SF	GCCAGAAAATGAATTAAAACATTCA	s288c	chr5:112452-112476
chr5:112452SR	TGAATGTTTTAATTCATTTTCTGGC	s288c	chr5:112452-112476
chr5:112452YF	GCCAGAAAATGAGTTAAAACATTCA	YJM789	chr5:112452-112476
chr5:112452YR	TGAATGTTTTAACTCATTTTCTGGC	YJM789	chr5:112452-112476
chr5:113907SF	TGATGACCATATATCTACCAGAATG	s288c	chr5:113907-113931
chr5:113907SR	CATTCTGGTAGATATATGGTCATCA	s288c	chr5:113907-113931
chr5:113907YF	TGATGACCATATCTCCACTAGAATG	YJM789	chr5:113907-113931
chr5:113907YR	CATTCTAGTGGAGATATGGTCATCA	YJM789	chr5:113907-113931
chr5:113952SF	TTCCTATATTTCCGCATTTTTTGAC	s288c	chr5:113952-113976
chr5:113952SR	GTCAAAAAATGCGGAAATATAGGAA	s288c	chr5:113952-113976
chr5:113952YF	TTCCTATATTTCTGCATTTTTTGAC	YJM789	chr5:113952-113976
chr5:113952YR	GTCAAAAAATGCAGAAATATAGGAA	YJM789	chr5:113952-113976
chr5:115023SF	TTTAAATGAATCGATCAAGACAGAC	s288c	chr5:115023-115047
chr5:115023SR	GTCTGTCTTGATCGATTCATTTAAA	s288c	chr5:115023-115047
chr5:115023YF	TCTAAATGAATCAATCAAGACAGAC	YJM789	chr5:115023-115047
chr5:115023YR	GTCTGTCTTGATTGATTCATTTAGA	YJM789	chr5:115023-115047
chr5:115078SF	TGGGTCCTAGGACTATTAGATGAAA	s288c	chr5:115078-115102
chr5:115078SR	TTTCATCTAATAGTCCTAGGACCCA	s288c	chr5:115078-115102
chr5:115078YF	TGGGTCCTAGGATTATTAGATGAAA	YJM789	chr5:115078-115102
chr5:115078YR	TTTCATCTAATAATCCTAGGACCCA	YJM789	chr5:115078-115102
chr5:117001SF	CTAAACTCACAAATTAGAGCTTCAA	s288c	chr5:117001-117025
chr5:117001SR	TTGAAGCTCTAATTTGTGAGTTTAG	s288c	chr5:117001-117025
chr5:117001YF	CTAAACTCACAACTTAGAGCTTCAA	YJM789	chr5:117001-117025
chr5:117001YR	TTGAAGCTCTAAGTTGTGAGTTTAG	YJM789	chr5:117001-117025
chr5:117276SF	GGATTTCATGCGTTTGTACTCTAAT	s288c	chr5:117276-117300
chr5:117276SR	ATTAGAGTACAAACGCATGAAATCC	s288c	chr5:117276-117300
chr5:117276YF	GGATTTCATGCGCTTGTACTCTAAT	YJM789	chr5:117276-117300
chr5:117276YR	ATTAGAGTACAAGCGCATGAAATCC	YJM789	chr5:117276-117300
chr5:118129SF	GAAAAGAAACAGACTATAGGGGAGT	s288c	chr5:118129-118153
chr5:118129SR	ACTCCCCTATAGTCTGTTTCTTTTC	s288c	chr5:118129-118153
chr5:118129YF	GAAAAGAAACAGGCTATAGGAGAGT	YJM789	chr5:118129-118153
chr5:118129YR	ACTCTCCTATAGCCTGTTTCTTTTC	YJM789	chr5:118129-118153
chr5:118137SF	ACAGACTATAGGGGAGTATAGAGAC	s288c	chr5:118137-118161
chr5:118137SR	GTCTCTATACTCCCCTATAGTCTGT	s288c	chr5:118137-118161
chr5:118137YF	ACAGGCTATAGGAGAGTATAGAGAC	YJM789	chr5:118137-118161
chr5:118137YR	GTCTCTATACTCTCCTATAGCCTGT	YJM789	chr5:118137-118161
chr5:119505SF	CGCTATTTTCAATGCTTGAGATCTT	s288c	chr5:119505-119529
chr5:119505SR	AAGATCTCAAGCATTGAAAATAGCG	s288c	chr5:119505-119529
chr5:119505YF	CGCTATTTTCAACGCTTGAGATCTT	YJM789	chr5:119505-119529
chr5:119505YR	AAGATCTCAAGCGTTGAAAATAGCG	YJM789	chr5:119505-119529
chr5:119694SF	AATAAGCTGTACGACTTTTTTGATC	s288c	chr5:119694-119718
chr5:119694SR	GATCAAAAAAGTCGTACAGCTTATT	s288c	chr5:119694-119718
chr5:119694YF	AATAAGCTGTACAACTTTTTTGATC	YJM789	chr5:119694-119718
chr5:119694YR	GATCAAAAAAGTTGTACAGCTTATT	YJM789	chr5:119694-119718
chr5:120404SF	CCAACCTTTTGTAAATTTCCAACTT	s288c	chr5:120404-120428
chr5:120404SR	AAGTTGGAAATTTACAAAAGGTTGG	s288c	chr5:120404-120428
chr5:120404YF	CCAACCTTTTGTAGGTTTCCAACTT	YJM789	chr5:120404-120428
chr5:120404YR	AAGTTGGAAACCTACAAAAGGTTGG	YJM789	chr5:120404-120428
chr5:120651SF	CGTGTATCCTTGTAAATAGTTTTGA	s288c	chr5:120651-120675
chr5:120651SR	TCAAAACTATTTACAAGGATACACG	s288c	chr5:120651-120675
chr5:120651YF	CGTGTATCCTTGCAAATAGTTTTGA	YJM789	chr5:120651-120675
chr5:120651YR	TCAAAACTATTTGCAAGGATACACG	YJM789	chr5:120651-120675
chr5:121292SF	TCAAGGCCATTTTTAAAGTTATTCT	s288c	chr5:121292-121316
chr5:121292SR	AGAATAACTTTAAAAATGGCCTTGA	s288c	chr5:121292-121316
chr5:121292YF	TCAAGGCCATTTCTAATGTTATTCT	YJM789	chr5:121292-121316
chr5:121292YR	AGAATAACATTAGAAATGGCCTTGA	YJM789	chr5:121292-121316
chr5:121397SF	GAAAATAACCAGAGAAGCACTGGTA	s288c	chr5:121397-121421
chr5:121397SR	TACCAGTGCTTCTCTGGTTATTTTC	s288c	chr5:121397-121421
chr5:121397YF	GAAAATAACCAGGGAAGCACTGGTA	YJM789	chr5:121397-121421
chr5:121397YR	TACCAGTGCTTCCCTGGTTATTTTC	YJM789	chr5:121397-121421
chr5:124190SF	AAATGTTCAGGACTATCTTTCCACT	s288c	chr5:124190-124214
chr5:124190SR	AGTGGAAAGATAGTCCTGAACATTT	s288c	chr5:124190-124214
chr5:124190YF	AAATGTTCAGGATTATCTTTCCACT	YJM789	chr5:124190-124214
chr5:124190YR	AGTGGAAAGATAATCCTGAACATTT	YJM789	chr5:124190-124214
chr5:124505SF	TTCTTTGGCAATCTTCAAAACTTGT	s288c	chr5:124505-124529
chr5:124505SR	ACAAGTTTTGAAGATTGCCAAAGAA	s288c	chr5:124505-124529
chr5:124505YF	TTCTTTGGCAATTTTCAAAACTTGT	YJM789	chr5:124505-124529
chr5:124505YR	ACAAGTTTTGAAAATTGCCAAAGAA	YJM789	chr5:124505-124529
chr5:124754SF	TCTCCTTCTTTGTCTTTTCTTCTCC	s288c	chr5:124754-124778
chr5:124754SR	GGAGAAGAAAAGACAAAGAAGGAGA	s288c	chr5:124754-124778
chr5:124754YF	TCTCCTTCTTTGCCTTTTCTTCTCC	YJM789	chr5:124754-124778
chr5:124754YR	GGAGAAGAAAAGGCAAAGAAGGAGA	YJM789	chr5:124754-124778
chr5:125129SF	CAATCAAGTCACAAATCCATTGCTT	s288c	chr5:125129-125153
chr5:125129SR	AAGCAATGGATTTGTGACTTGATTG	s288c	chr5:125129-125153
chr5:125129YF	CAATCAAGTCACGAATCCATTGCTT	YJM789	chr5:125129-125153
chr5:125129YR	AAGCAATGGATTCGTGACTTGATTG	YJM789	chr5:125129-125153
chr5:125199SF	ATAAAGATGCGAAATAAATGCGCTC	s288c	chr5:125199-125223
chr5:125199SR	GAGCGCATTTATTTCGCATCTTTAT	s288c	chr5:125199-125223
chr5:125199YF	ATAAAGATGCGATATAAATGCGGTC	YJM789	chr5:125199-125223
chr5:125199YR	GACCGCATTTATATCGCATCTTTAT	YJM789	chr5:125199-125223
chr5:125356SF	TCAATCAAATCGAGAAAGAATCCAT	s288c	chr5:125356-125380
chr5:125356SR	ATGGATTCTTTCTCGATTTGATTGA	s288c	chr5:125356-125380
chr5:125356YF	TCAATCAAATCGTGAAAGAATCCAT	YJM789	chr5:125356-125380
chr5:125356YR	ATGGATTCTTTCACGATTTGATTGA	YJM789	chr5:125356-125380
chr5:126243SF	CTTCTTTGTTATTTCGAAACTGTTT	s288c	chr5:126243-126267
chr5:126243SR	AAACAGTTTCGAAATAACAAAGAAG	s288c	chr5:126243-126267
chr5:126243YF	CTTCTTTGTTACTTCGAAACTGTTT	YJM789	chr5:126243-126267
chr5:126243YR	AAACAGTTTCGAAGTAACAAAGAAG	YJM789	chr5:126243-126267
chr5:126304SF	GTCACAGTCATATAAAGCCTTAAAT	s288c	chr5:126304-126328
chr5:126304SR	ATTTAAGGCTTTATATGACTGTGAC	s288c	chr5:126304-126328
chr5:126304YF	GTCACAGTCATAGAAAGCCCTAAAT	YJM789	chr5:126304-126328
chr5:126304YR	ATTTAGGGCTTTCTATGACTGTGAC	YJM789	chr5:126304-126328
chr5:127030SF	ATTACAGGGACATAACAGAAAGCAA	s288c	chr5:127030-127054
chr5:127030SR	TTGCTTTCTGTTATGTCCCTGTAAT	s288c	chr5:127030-127054
chr5:127030YF	ATTACAGGGACACAACAGAAGGCAA	YJM789	chr5:127030-127054
chr5:127030YR	TTGCCTTCTGTTGTGTCCCTGTAAT	YJM789	chr5:127030-127054
chr5:127038SF	GACATAACAGAAAGCAAACCCAATT	s288c	chr5:127038-127062
chr5:127038SR	AATTGGGTTTGCTTTCTGTTATGTC	s288c	chr5:127038-127062
chr5:127038YF	GACACAACAGAAGGCAAACCCAATT	YJM789	chr5:127038-127062
chr5:127038YR	AATTGGGTTTGCCTTCTGTTGTGTC	YJM789	chr5:127038-127062
chr5:128941SF	CCAATTAGACTTTTACTCTGGTGGT	s288c	chr5:128941-128965
chr5:128941SR	ACCACCAGAGTAAAAGTCTAATTGG	s288c	chr5:128941-128965
chr5:128941YF	CCAATTAGACTTCTACTCTGGTGGT	YJM789	chr5:128941-128965
chr5:128941YR	ACCACCAGAGTAGAAGTCTAATTGG	YJM789	chr5:128941-128965
chr5:129100SF	ATTATTACAAAGCCAAGATCCACAG	s288c	chr5:129100-129124
chr5:129100SR	CTGTGGATCTTGGCTTTGTAATAAT	s288c	chr5:129100-129124
chr5:129100YF	ATTATTACAAAGTCAAGATCCACAG	YJM789	chr5:129100-129124
chr5:129100YR	CTGTGGATCTTGACTTTGTAATAAT	YJM789	chr5:129100-129124
chr5:129310SF	GATTGCTACTTCTGGTGCTTTAATT	s288c	chr5:129310-129334
chr5:129310SR	AATTAAAGCACCAGAAGTAGCAATC	s288c	chr5:129310-129334
chr5:129310YF	GATTGCTACTTCCGGTGCTTTAATT	YJM789	chr5:129310-129334
chr5:129310YR	AATTAAAGCACCGGAAGTAGCAATC	YJM789	chr5:129310-129334
chr5:129511SF	TACTGCTTTATCAAATATAGCAGTG	s288c	chr5:129511-129535
chr5:129511SR	CACTGCTATATTTGATAAAGCAGTA	s288c	chr5:129511-129535
chr5:129511YF	TACTGCTTTATCGAATATAGCAGTG	YJM789	chr5:129511-129535
chr5:129511YR	CACTGCTATATTCGATAAAGCAGTA	YJM789	chr5:129511-129535
chr5:129616SF	TTCAAGGGTAAAATGTCAAGCTACT	s288c	chr5:129616-129640
chr5:129616SR	AGTAGCTTGACATTTTACCCTTGAA	s288c	chr5:129616-129640
chr5:129616YF	TTCAAGGGTAAAGTGTCAAGCTACT	YJM789	chr5:129616-129640
chr5:129616YR	AGTAGCTTGACACTTTACCCTTGAA	YJM789	chr5:129616-129640
chr5:130096SF	TATGACTTTTTCCCAGAACCAAGAA	s288c	chr5:130096-130120
chr5:130096SR	TTCTTGGTTCTGGGAAAAAGTCATA	s288c	chr5:130096-130120
chr5:130096YF	TATGACTTTTTCTCAGAACCAAGAA	YJM789	chr5:130096-130120
chr5:130096YR	TTCTTGGTTCTGAGAAAAAGTCATA	YJM789	chr5:130096-130120
chr5:131261SF	ATATTTCATGCACCTTCCAGTAGAC	s288c	chr5:131261-131285
chr5:131261SR	GTCTACTGGAAGGTGCATGAAATAT	s288c	chr5:131261-131285
chr5:131261YF	ATATTTCATGCATCTTCCAGTAGAC	YJM789	chr5:131261-131285
chr5:131261YR	GTCTACTGGAAGATGCATGAAATAT	YJM789	chr5:131261-131285
chr5:132281SF	ACGAGATAAAAAACTGTATGAGGAA	s288c	chr5:132281-132305
chr5:132281SR	TTCCTCATACAGTTTTTTATCTCGT	s288c	chr5:132281-132305
chr5:132281YF	ACGAGATAAAAAGCTGTATGAGGAA	YJM789	chr5:132281-132305
chr5:132281YR	TTCCTCATACAGCTTTTTATCTCGT	YJM789	chr5:132281-132305
chr5:133036SF	CTTTTCCTACATTTTTTTTCCCTGA	s288c	chr5:133036-133060
chr5:133036SR	TCAGGGAAAAAAAATGTAGGAAAAG	s288c	chr5:133036-133060
chr5:133036YF	CTTTTCCTACATCTTTTTTCCCTGA	YJM789	chr5:133036-133060
chr5:133036YR	TCAGGGAAAAAAGATGTAGGAAAAG	YJM789	chr5:133036-133060
chr5:133066SF	TCCTGTTACTATTTAAGAACACCAA	s288c	chr5:133066-133090
chr5:133066SR	TTGGTGTTCTTAAATAGTAACAGGA	s288c	chr5:133066-133090
chr5:133066YF	TCCTGTTACTATCTAAGAACACCAA	YJM789	chr5:133066-133090
chr5:133066YR	TTGGTGTTCTTAGATAGTAACAGGA	YJM789	chr5:133066-133090
chr5:134472SF	AATCAAGGAGAAGAAAGATGATGAA	s288c	chr5:134472-134496
chr5:134472SR	TTCATCATCTTTCTTCTCCTTGATT	s288c	chr5:134472-134496
chr5:134472YF	AATCAAGGAGAAAAAAGATGATGAA	YJM789	chr5:134472-134496
chr5:134472YR	TTCATCATCTTTTTTCTCCTTGATT	YJM789	chr5:134472-134496
chr5:134783SF	ATTTCCCTAATGTTAACAATGGCGA	s288c	chr5:134783-134807
chr5:134783SR	TCGCCATTGTTAACATTAGGGAAAT	s288c	chr5:134783-134807
chr5:134783YF	ATTTCCCTAATGCTAACAATGGTGA	YJM789	chr5:134783-134807
chr5:134783YR	TCACCATTGTTAGCATTAGGGAAAT	YJM789	chr5:134783-134807
chr5:134832SF	GTTTAATTTGGCTGATGATCCCTTA	s288c	chr5:134832-134856
chr5:134832SR	TAAGGGATCATCAGCCAAATTAAAC	s288c	chr5:134832-134856
chr5:134832YF	GTTTAATTTGGCGGATGATCCCTTA	YJM789	chr5:134832-134856
chr5:134832YR	TAAGGGATCATCCGCCAAATTAAAC	YJM789	chr5:134832-134856
chr5:136012SF	AAGATCCAACAGTTACTAAGTTAGT	s288c	chr5:136012-136036
chr5:136012SR	ACTAACTTAGTAACTGTTGGATCTT	s288c	chr5:136012-136036
chr5:136012YF	AAGATCCAACAGCTACTAAGTTAGT	YJM789	chr5:136012-136036
chr5:136012YR	ACTAACTTAGTAGCTGTTGGATCTT	YJM789	chr5:136012-136036
chr5:136250SF	GTGACAGAAAAAGAAAATCGATCAA	s288c	chr5:136250-136274
chr5:136250SR	TTGATCGATTTTCTTTTTCTGTCAC	s288c	chr5:136250-136274
chr5:136250YF	GTGACAGAAAAAAAAAATCGATCAA	YJM789	chr5:136250-136274
chr5:136250YR	TTGATCGATTTTTTTTTTCTGTCAC	YJM789	chr5:136250-136274
chr5:137402SF	TAACACAAATTACGAGAAGTAGTCA	s288c	chr5:137402-137426
chr5:137402SR	TGACTACTTCTCGTAATTTGTGTTA	s288c	chr5:137402-137426
chr5:137402YF	TAACACAAATTATGAGAAGTAGTCA	YJM789	chr5:137402-137426
chr5:137402YR	TGACTACTTCTCATAATTTGTGTTA	YJM789	chr5:137402-137426
chr5:137832SF	AGCATCTCTTATGAAATAAGTGTTG	s288c	chr5:137832-137856
chr5:137832SR	CAACACTTATTTCATAAGAGATGCT	s288c	chr5:137832-137856
chr5:137832YF	AGCATCTCTTATAAAATAAGTGTTG	YJM789	chr5:137832-137856
chr5:137832YR	CAACACTTATTTTATAAGAGATGCT	YJM789	chr5:137832-137856
chr5:139257SF	TTCTAGAACAGGAGTGGGTAAGAAT	s288c	chr5:139257-139281
chr5:139257SR	ATTCTTACCCACTCCTGTTCTAGAA	s288c	chr5:139257-139281
chr5:139257YF	TTCTAGAACAGGCGTGGGTAAGAAT	YJM789	chr5:139257-139281
chr5:139257YR	ATTCTTACCCACGCCTGTTCTAGAA	YJM789	chr5:139257-139281
chr5:140419SF	GAAGACTAAAATTTCGGAATTGGAA	s288c	chr5:140419-140443
chr5:140419SR	TTCCAATTCCGAAATTTTAGTCTTC	s288c	chr5:140419-140443
chr5:140419YF	GAAGACTAAAAATTCGGAATTGGAA	YJM789	chr5:140419-140443
chr5:140419YR	TTCCAATTCCGAATTTTTAGTCTTC	YJM789	chr5:140419-140443
chr5:141108SF	TTTTTCCTACAAATCCCCCATTTAT	s288c	chr5:141108-141132
chr5:141108SR	ATAAATGGGGGATTTGTAGGAAAAA	s288c	chr5:141108-141132
chr5:141108YF	TTTTTCCTGCAAATCCCCCATTTAT	YJM789	chr5:141108-141132
chr5:141108YR	ATAAATGGGGGATTTGCAGGAAAAA	YJM789	chr5:141108-141132
chr5:141767SF	TACGCCATTTCTATACTGTGTTACT	s288c	chr5:141767-141791
chr5:141767SR	AGTAACACAGTATAGAAATGGCGTA	s288c	chr5:141767-141791
chr5:141767YF	TACGCCATTTCCATACTGTGTTACT	YJM789	chr5:141767-141791
chr5:141767YR	AGTAACACAGTATGGAAATGGCGTA	YJM789	chr5:141767-141791
chr5:142516SF	CTTTTTTGAAAGATGTTAGACCTTC	s288c	chr5:142516-142540
chr5:142516SR	GAAGGTCTAACATCTTTCAAAAAAG	s288c	chr5:142516-142540
chr5:142516YF	CTTTTTTGAAAGGTGTTAGACCTTC	YJM789	chr5:142516-142540
chr5:142516YR	GAAGGTCTAACACCTTTCAAAAAAG	YJM789	chr5:142516-142540
chr5:144252SF	GTACATCGAAATTAGTTGTTCTCAA	s288c	chr5:144252-144276
chr5:144252SR	TTGAGAACAACTAATTTCGATGTAC	s288c	chr5:144252-144276
chr5:144252YF	GTACATCGAAATCAGTTGTTCTCAA	YJM789	chr5:144252-144276
chr5:144252YR	TTGAGAACAACTGATTTCGATGTAC	YJM789	chr5:144252-144276
chr5:145732SF	AAAAGAAGGTTTTCCCAAATGCTAT	s288c	chr5:145732-145756
chr5:145732SR	ATAGCATTTGGGAAAACCTTCTTTT	s288c	chr5:145732-145756
chr5:145732YF	AAAAGAAGGTTTGCCCAAATGCTAT	YJM789	chr5:145732-145756
chr5:145732YR	ATAGCATTTGGGCAAACCTTCTTTT	YJM789	chr5:145732-145756
chr5:150291SF	CCGCCATTTTTATTTTTTATAGGTT	s288c	chr5:150291-150315
chr5:150291SR	AACCTATAAAAAATAAAAATGGCGG	s288c	chr5:150291-150315
chr5:150291YF	CCGCCATTTTTACTTTTTATAGGTT	YJM789	chr5:150291-150315
chr5:150291YR	AACCTATAAAAAGTAAAAATGGCGG	YJM789	chr5:150291-150315
chr5:151419SF	GAATTAGGGAACGGAAGGAAAAAAT	s288c	chr5:151419-151443
chr5:151419SR	ATTTTTTCCTTCCGTTCCCTAATTC	s288c	chr5:151419-151443
chr5:151419YF	GAATTAGGGAACAGAAGGAAAGAAT	YJM789	chr5:151419-151443
chr5:151419YR	ATTCTTTCCTTCTGTTCCCTAATTC	YJM789	chr5:151419-151443
chr5:152787SF	CGCGTTTTAATTCATTTTCTTTTTT	s288c	chr5:152787-152811
chr5:152787SR	AAAAAAGAAAATGAATTAAAACGCG	s288c	chr5:152787-152811
chr5:152787YF	CGCGTTTTAATTTATTTTCTTTTTT	YJM789	chr5:152787-152811
chr5:152787YR	AAAAAAGAAAATAAATTAAAACGCG	YJM789	chr5:152787-152811
chr5:153228SF	GATGAGCTACTGACATTTTGAGTTG	s288c	chr5:153228-153252
chr5:153228SR	CAACTCAAAATGTCAGTAGCTCATC	s288c	chr5:153228-153252
chr5:153228YF	GATGAGCTACTGGCATTTTGAGTTG	YJM789	chr5:153228-153252
chr5:153228YR	CAACTCAAAATGCCAGTAGCTCATC	YJM789	chr5:153228-153252
chr5:154902SF	AGAGAAAACGTGAATGAAAGATGTA	s288c	chr5:154902-154926
chr5:154902SR	TACATCTTTCATTCACGTTTTCTCT	s288c	chr5:154902-154926
chr5:154902YF	AGAGAAAACGTGCATGAAAGATGTA	YJM789	chr5:154902-154926
chr5:154902YR	TACATCTTTCATGCACGTTTTCTCT	YJM789	chr5:154902-154926
chr5:157225SF	GAGGATGTTAACGAAATAAAAGCTA	s288c	chr5:157225-157249
chr5:157225SR	TAGCTTTTATTTCGTTAACATCCTC	s288c	chr5:157225-157249
chr5:157225YF	GAGGATGTTAACAAAATAAAAGCTA	YJM789	chr5:157225-157249
chr5:157225YR	TAGCTTTTATTTTGTTAACATCCTC	YJM789	chr5:157225-157249
chr5:157266SF	GACCGAAGTGGTTAAGAAATTAGAA	s288c	chr5:157266-157290
chr5:157266SR	TTCTAATTTCTTAACCACTTCGGTC	s288c	chr5:157266-157290
chr5:157266YF	GACCGAAGTGGTCAAGAAATTAGAA	YJM789	chr5:157266-157290
chr5:157266YR	TTCTAATTTCTTGACCACTTCGGTC	YJM789	chr5:157266-157290
chr5:157475SF	GAAACGGTATTGCATCAAAATAAAC	s288c	chr5:157475-157499
chr5:157475SR	GTTTATTTTGATGCAATACCGTTTC	s288c	chr5:157475-157499
chr5:157475YF	GAAACGGTATTGTATCAAAATAAAC	YJM789	chr5:157475-157499
chr5:157475YR	GTTTATTTTGATACAATACCGTTTC	YJM789	chr5:157475-157499
chr5:157756SF	TCTATAGGTAGTAAACGCCTCATCT	s288c	chr5:157756-157780
chr5:157756SR	AGATGAGGCGTTTACTACCTATAGA	s288c	chr5:157756-157780
chr5:157756YF	TCTATAGGTAGTGAACGCCTCATCT	YJM789	chr5:157756-157780
chr5:157756YR	AGATGAGGCGTTCACTACCTATAGA	YJM789	chr5:157756-157780
chr5:158692SF	ATGTGCTTGAATAGACAAGACTTTT	s288c	chr5:158692-158716
chr5:158692SR	AAAAGTCTTGTCTATTCAAGCACAT	s288c	chr5:158692-158716
chr5:158692YF	ATGTGCTTGAATGGACAAGACTTTT	YJM789	chr5:158692-158716
chr5:158692YR	AAAAGTCTTGTCCATTCAAGCACAT	YJM789	chr5:158692-158716
chr5:159409SF	GTAGCAAGGTTTTCATGATTCTCAT	s288c	chr5:159409-159433
chr5:159409SR	ATGAGAATCATGAAAACCTTGCTAC	s288c	chr5:159409-159433
chr5:159409YF	GTAGCAAGGTTTCCATGATTCTCAT	YJM789	chr5:159409-159433
chr5:159409YR	ATGAGAATCATGGAAACCTTGCTAC	YJM789	chr5:159409-159433
chr5:161995SF	AAGTTACTGGAGTCTGATCAACTAC	s288c	chr5:161995-162019
chr5:161995SR	GTAGTTGATCAGACTCCAGTAACTT	s288c	chr5:161995-162019
chr5:161995YF	AAGTTACTGGAGCCTGATCAACTAC	YJM789	chr5:161995-162019
chr5:161995YR	GTAGTTGATCAGGCTCCAGTAACTT	YJM789	chr5:161995-162019
chr5:163277SF	AGAGATCCAGAGAGTACAAGATCAA	s288c	chr5:163277-163301
chr5:163277SR	TTGATCTTGTACTCTCTGGATCTCT	s288c	chr5:163277-163301
chr5:163277YF	AGAGATCCAGAGGGTACAAGATCAA	YJM789	chr5:163277-163301
chr5:163277YR	TTGATCTTGTACCCTCTGGATCTCT	YJM789	chr5:163277-163301
chr5:163696SF	GATCAAAATCGACAACAAGTTGAAG	s288c	chr5:163696-163720
chr5:163696SR	CTTCAACTTGTTGTCGATTTTGATC	s288c	chr5:163696-163720
chr5:163696YF	GATCAAAATCGATAACAAGTTGAAG	YJM789	chr5:163696-163720
chr5:163696YR	CTTCAACTTGTTATCGATTTTGATC	YJM789	chr5:163696-163720
chr5:164212SF	TTTGGATGGATTATTTAGCTCTCTT	s288c	chr5:164212-164236
chr5:164212SR	AAGAGAGCTAAATAATCCATCCAAA	s288c	chr5:164212-164236
chr5:164212YF	TTTGGATGGATTGTTTAGCTCTCTT	YJM789	chr5:164212-164236
chr5:164212YR	AAGAGAGCTAAACAATCCATCCAAA	YJM789	chr5:164212-164236
chr5:164503SF	GCAAAACGAATTTCAGAGATAGCAT	s288c	chr5:164503-164527
chr5:164503SR	ATGCTATCTCTGAAATTCGTTTTGC	s288c	chr5:164503-164527
chr5:164503YF	GCAAAACGAATTGCAGAGATAGCAT	YJM789	chr5:164503-164527
chr5:164503YR	ATGCTATCTCTGCAATTCGTTTTGC	YJM789	chr5:164503-164527
chr5:165017SF	CACGAATATCAACTCTTTATGTGAG	s288c	chr5:165017-165041
chr5:165017SR	CTCACATAAAGAGTTGATATTCGTG	s288c	chr5:165017-165041
chr5:165017YF	CACGAATATCAATTCTTTATGTGAG	YJM789	chr5:165017-165041
chr5:165017YR	CTCACATAAAGAATTGATATTCGTG	YJM789	chr5:165017-165041
chr5:165534SF	TACAACGGAAATTATATTAACGTCG	s288c	chr5:165534-165558
chr5:165534SR	CGACGTTAATATAATTTCCGTTGTA	s288c	chr5:165534-165558
chr5:165534YF	TACAACGGAAATGATATTAACGTCG	YJM789	chr5:165534-165558
chr5:165534YR	CGACGTTAATATCATTTCCGTTGTA	YJM789	chr5:165534-165558
chr5:167628SF	ACGTAAGTAACAATAGTAATTGGAC	s288c	chr5:167628-167652
chr5:167628SR	GTCCAATTACTATTGTTACTTACGT	s288c	chr5:167628-167652
chr5:167628YF	ACGTAAGTAACACTAGTAATTGGAC	YJM789	chr5:167628-167652
chr5:167628YR	GTCCAATTACTAGTGTTACTTACGT	YJM789	chr5:167628-167652
chr5:169096SF	TTCTAAATGTGTCCCATTCATTTAG	s288c	chr5:169096-169120
chr5:169096SR	CTAAATGAATGGGACACATTTAGAA	s288c	chr5:169096-169120
chr5:169096YF	TTCTAAATGTGTTCCATTCATTTAG	YJM789	chr5:169096-169120
chr5:169096YR	CTAAATGAATGGAACACATTTAGAA	YJM789	chr5:169096-169120
chr5:169661SF	TTCAACTTGTAATCCGTTATCTTGG	s288c	chr5:169661-169685
chr5:169661SR	CCAAGATAACGGATTACAAGTTGAA	s288c	chr5:169661-169685
chr5:169661YF	TTCAACTTGTAACCCGTTATCTTGG	YJM789	chr5:169661-169685
chr5:169661YR	CCAAGATAACGGGTTACAAGTTGAA	YJM789	chr5:169661-169685
chr5:171536SF	AAAGCAGCAATTAATTATGGCTTTC	s288c	chr5:171536-171560
chr5:171536SR	GAAAGCCATAATTAATTGCTGCTTT	s288c	chr5:171536-171560
chr5:171536YF	AAAGCAGCAATTGATTATGGCTTTC	YJM789	chr5:171536-171560
chr5:171536YR	GAAAGCCATAATCAATTGCTGCTTT	YJM789	chr5:171536-171560
chr5:173247SF	AATAACCACCCGTTGGAATGTTATA	s288c	chr5:173247-173271
chr5:173247SR	TATAACATTCCAACGGGTGGTTATT	s288c	chr5:173247-173271
chr5:173247YF	AATAACCACCCGCTGGAATGTTATA	YJM789	chr5:173247-173271
chr5:173247YR	TATAACATTCCAGCGGGTGGTTATT	YJM789	chr5:173247-173271
chr5:173389SF	GTTTATGGAAAGCCATACAGTTCAA	s288c	chr5:173389-173413
chr5:173389SR	TTGAACTGTATGGCTTTCCATAAAC	s288c	chr5:173389-173413
chr5:173389YF	GTTTATGGAAAGTCATACAGTTCAA	YJM789	chr5:173389-173413
chr5:173389YR	TTGAACTGTATGACTTTCCATAAAC	YJM789	chr5:173389-173413
chr5:174637SF	GTTTCCATCTAACTTGGATAATCTG	s288c	chr5:174637-174661
chr5:174637SR	CAGATTATCCAAGTTAGATGGAAAC	s288c	chr5:174637-174661
chr5:174637YF	GTTTCCATCTAATTTGGATAATCTG	YJM789	chr5:174637-174661
chr5:174637YR	CAGATTATCCAAATTAGATGGAAAC	YJM789	chr5:174637-174661
chr5:176440SF	ATGTCAAATCATCATCTTCCTTTGA	s288c	chr5:176440-176464
chr5:176440SR	TCAAAGGAAGATGATGATTTGACAT	s288c	chr5:176440-176464
chr5:176440YF	ATGTCAAATCATTATCTTCCTTTGA	YJM789	chr5:176440-176464
chr5:176440YR	TCAAAGGAAGATAATGATTTGACAT	YJM789	chr5:176440-176464
chr5:178678SF	TGTTACCCGCATGAGAATATTTTGA	s288c	chr5:178678-178702
chr5:178678SR	TCAAAATATTCTCATGCGGGTAACA	s288c	chr5:178678-178702
chr5:178678YF	TGTTACCCGCATAAGAATATTTTGA	YJM789	chr5:178678-178702
chr5:178678YR	TCAAAATATTCTTATGCGGGTAACA	YJM789	chr5:178678-178702
chr5:178715SF	GGGCTACGATAGTACTTTTGAGATG	s288c	chr5:178715-178739
chr5:178715SR	CATCTCAAAAGTACTATCGTAGCCC	s288c	chr5:178715-178739
chr5:178715YF	GGGCTACGATAGACCTTTTGAGATG	YJM789	chr5:178715-178739
chr5:178715YR	CATCTCAAAAGGTCTATCGTAGCCC	YJM789	chr5:178715-178739
chr5:178881SF	TGATGACCCCGTTATCATTGAATTT	s288c	chr5:178881-178905
chr5:178881SR	AAATTCAATGATAACGGGGTCATCA	s288c	chr5:178881-178905
chr5:178881YF	TGATGACCCCGTGATCATTGAATTT	YJM789	chr5:178881-178905
chr5:178881YR	AAATTCAATGATCACGGGGTCATCA	YJM789	chr5:178881-178905
chr5:179472SF	TTCAGAAATGTCAGACCAAAGAACA	s288c	chr5:179472-179496
chr5:179472SR	TGTTCTTTGGTCTGACATTTCTGAA	s288c	chr5:179472-179496
chr5:179472YF	TTCAGAAATGTCGGAACAAAGAACA	YJM789	chr5:179472-179496
chr5:179472YR	TGTTCTTTGTTCCGACATTTCTGAA	YJM789	chr5:179472-179496
chr5:180126SF	GTCGTTTGATGATCCTACGAAAAAC	s288c	chr5:180126-180150
chr5:180126SR	GTTTTTCGTAGGATCATCAAACGAC	s288c	chr5:180126-180150
chr5:180126YF	GTCGTTTGATGACCCTACGAAAAAC	YJM789	chr5:180126-180150
chr5:180126YR	GTTTTTCGTAGGGTCATCAAACGAC	YJM789	chr5:180126-180150
chr5:181122SF	AACTTCAATCACTATTGATGGAATT	s288c	chr5:181122-181146
chr5:181122SR	AATTCCATCAATAGTGATTGAAGTT	s288c	chr5:181122-181146
chr5:181122YF	AACTTCAATCACCATTGATGGAATT	YJM789	chr5:181122-181146
chr5:181122YR	AATTCCATCAATGGTGATTGAAGTT	YJM789	chr5:181122-181146
chr5:181473SF	ATTATACCACCTGCAGTCACTAGAT	s288c	chr5:181473-181497
chr5:181473SR	ATCTAGTGACTGCAGGTGGTATAAT	s288c	chr5:181473-181497
chr5:181473YF	ATTATACCACCTACAGTCACTAGAT	YJM789	chr5:181473-181497
chr5:181473YR	ATCTAGTGACTGTAGGTGGTATAAT	YJM789	chr5:181473-181497
chr5:182368SF	ATGAAAAAAATCACAGAGTAACGCT	s288c	chr5:182368-182392
chr5:182368SR	AGCGTTACTCTGTGATTTTTTTCAT	s288c	chr5:182368-182392
chr5:182368YF	ATGAAAAAAATCTCAGAGTAACGCT	YJM789	chr5:182368-182392
chr5:182368YR	AGCGTTACTCTGAGATTTTTTTCAT	YJM789	chr5:182368-182392
chr5:182391SF	CTAACCTTTCTTTAATTGAAAGCTG	s288c	chr5:182391-182415
chr5:182391SR	CAGCTTTCAATTAAAGAAAGGTTAG	s288c	chr5:182391-182415
chr5:182391YF	CTAACCTTTCTTCAATTGAAAGCTG	YJM789	chr5:182391-182415
chr5:182391YR	CAGCTTTCAATTGAAGAAAGGTTAG	YJM789	chr5:182391-182415
chr5:183567SF	CGAAACATTTGACCATTTAAGACTT	s288c	chr5:183567-183591
chr5:183567SR	AAGTCTTAAATGGTCAAATGTTTCG	s288c	chr5:183567-183591
chr5:183567YF	CGAAACATTTGATCATTTAAGACTT	YJM789	chr5:183567-183591
chr5:183567YR	AAGTCTTAAATGATCAAATGTTTCG	YJM789	chr5:183567-183591
chr5:183944SF	AGGTAACCATTAATGCAGTCAAAGA	s288c	chr5:183944-183968
chr5:183944SR	TCTTTGACTGCATTAATGGTTACCT	s288c	chr5:183944-183968
chr5:183944YF	AGGTAACCATTAGTGCAGTCAAAGA	YJM789	chr5:183944-183968
chr5:183944YR	TCTTTGACTGCACTAATGGTTACCT	YJM789	chr5:183944-183968
chr5:187825SF	TTTCATGTGTTGACAACAACATTAC	s288c	chr5:187825-187849
chr5:187825SR	GTAATGTTGTTGTCAACACATGAAA	s288c	chr5:187825-187849
chr5:187825YF	TTTCATGTGTTGGCAACAACATTAC	YJM789	chr5:187825-187849
chr5:187825YR	GTAATGTTGTTGCCAACACATGAAA	YJM789	chr5:187825-187849
chr5:189088SF	TTTATATGCTACTGCAGAAGGATTT	s288c	chr5:189088-189112
chr5:189088SR	AAATCCTTCTGCAGTAGCATATAAA	s288c	chr5:189088-189112
chr5:189088YF	TTTATATGCTACCGCAGAAGGATTT	YJM789	chr5:189088-189112
chr5:189088YR	AAATCCTTCTGCGGTAGCATATAAA	YJM789	chr5:189088-189112
chr5:190072SF	CGCATATTTTAGAAACCAACCACAA	s288c	chr5:190072-190096
chr5:190072SR	TTGTGGTTGGTTTCTAAAATATGCG	s288c	chr5:190072-190096
chr5:190072YF	CGCATATTTTAGGAACCAACCACAA	YJM789	chr5:190072-190096
chr5:190072YR	TTGTGGTTGGTTCCTAAAATATGCG	YJM789	chr5:190072-190096
chr5:191853SF	TATAGAATGGGTCCTTGTAAAAGTT	s288c	chr5:191853-191877
chr5:191853SR	AACTTTTACAAGGACCCATTCTATA	s288c	chr5:191853-191877
chr5:191853YF	TATAGAATGGGCCCTTGTAAAAGTT	YJM789	chr5:191853-191877
chr5:191853YR	AACTTTTACAAGGGCCCATTCTATA	YJM789	chr5:191853-191877
chr5:192712SF	GGTTTGGTTTGATTTATTTTGGTTT	s288c	chr5:192712-192736
chr5:192712SR	AAACCAAAATAAATCAAACCAAACC	s288c	chr5:192712-192736
chr5:192712YF	GGTTTGATTTGATTTATTTTGGTTT	YJM789	chr5:192712-192736
chr5:192712YR	AAACCAAAATAAATCAAATCAAACC	YJM789	chr5:192712-192736
chr5:196258SF	GAATAAAATCGACCTTTTTGCTGAA	s288c	chr5:196258-196282
chr5:196258SR	TTCAGCAAAAAGGTCGATTTTATTC	s288c	chr5:196258-196282
chr5:196258YF	GAATAAAATCGATCTTTTTGCTGAA	YJM789	chr5:196258-196282
chr5:196258YR	TTCAGCAAAAAGATCGATTTTATTC	YJM789	chr5:196258-196282
chr5:196339SF	CATCAACAAGGCTGCTAAGTACATA	s288c	chr5:196339-196363
chr5:196339SR	TATGTACTTAGCAGCCTTGTTGATG	s288c	chr5:196339-196363
chr5:196339YF	CATCAACAAGGCCGCCAAGTACATA	YJM789	chr5:196339-196363
chr5:196339YR	TATGTACTTGGCGGCCTTGTTGATG	YJM789	chr5:196339-196363
chr5:196695SF	TTTCTGTTTTGTGCTGTATTAAGCA	s288c	chr5:196695-196719
chr5:196695SR	TGCTTAATACAGCACAAAACAGAAA	s288c	chr5:196695-196719
chr5:196695YF	TTTCTGTTTTGTACTGTATTAAGCA	YJM789	chr5:196695-196719
chr5:196695YR	TGCTTAATACAGTACAAAACAGAAA	YJM789	chr5:196695-196719
chr5:197090SF	GGACCCAAGATATATATGGAGGAGT	s288c	chr5:197090-197114
chr5:197090SR	ACTCCTCCATATATATCTTGGGTCC	s288c	chr5:197090-197114
chr5:197090YF	GGACCCAAGATACATATGGAGGAGT	YJM789	chr5:197090-197114
chr5:197090YR	ACTCCTCCATATGTATCTTGGGTCC	YJM789	chr5:197090-197114
chr5:197132SF	TTTAAGGAACCAGGAGCTTTTGAAT	s288c	chr5:197132-197156
chr5:197132SR	ATTCAAAAGCTCCTGGTTCCTTAAA	s288c	chr5:197132-197156
chr5:197132YF	TTTAAGGAACCAAGAGCTTTTGAAT	YJM789	chr5:197132-197156
chr5:197132YR	ATTCAAAAGCTCTTGGTTCCTTAAA	YJM789	chr5:197132-197156
chr5:197309SF	AAACACTGAGAAAAAGACCATTGAA	s288c	chr5:197309-197333
chr5:197309SR	TTCAATGGTCTTTTTCTCAGTGTTT	s288c	chr5:197309-197333
chr5:197309YF	AAACACTGAGAAGAAGACCATTGAA	YJM789	chr5:197309-197333
chr5:197309YR	TTCAATGGTCTTCTTCTCAGTGTTT	YJM789	chr5:197309-197333
chr5:197339SF	AGCTGAAATTAATTGCTTCATGCAT	s288c	chr5:197339-197363
chr5:197339SR	ATGCATGAAGCAATTAATTTCAGCT	s288c	chr5:197339-197363
chr5:197339YF	AGCTGAAATTAACTGCTTCATGCAT	YJM789	chr5:197339-197363
chr5:197339YR	ATGCATGAAGCAGTTAATTTCAGCT	YJM789	chr5:197339-197363
chr5:197480SF	AATCAACGCTAAGTTATGGTTCTAC	s288c	chr5:197480-197504
chr5:197480SR	GTAGAACCATAACTTAGCGTTGATT	s288c	chr5:197480-197504
chr5:197480YF	AATCAACGCTAAATTATGGTTCTAC	YJM789	chr5:197480-197504
chr5:197480YR	GTAGAACCATAATTTAGCGTTGATT	YJM789	chr5:197480-197504
chr5:198113SF	GACAGGTATCAGGATCATCTCCTTA	s288c	chr5:198113-198137
chr5:198113SR	TAAGGAGATGATCCTGATACCTGTC	s288c	chr5:198113-198137
chr5:198113YF	GACAGGTATCAGAATCATCTCCTTA	YJM789	chr5:198113-198137
chr5:198113YR	TAAGGAGATGATTCTGATACCTGTC	YJM789	chr5:198113-198137
chr5:198657SF	GGAAGAAAAGTGAGGAAAAGTTGTT	s288c	chr5:198657-198681
chr5:198657SR	AACAACTTTTCCTCACTTTTCTTCC	s288c	chr5:198657-198681
chr5:198657YF	GGAAGAAAAGTTAAGAAAAGTTATT	YJM789	chr5:198657-198681
chr5:198657YR	AATAACTTTTCTTAACTTTTCTTCC	YJM789	chr5:198657-198681
chr5:200040SF	GATGGATAGGGATAGTGAAAGTGAA	s288c	chr5:200040-200064
chr5:200040SR	TTCACTTTCACTATCCCTATCCATC	s288c	chr5:200040-200064
chr5:200040YF	GATGGATAGGGACAGTGAAAGTGAA	YJM789	chr5:200040-200064
chr5:200040YR	TTCACTTTCACTGTCCCTATCCATC	YJM789	chr5:200040-200064
chr5:200724SF	TAACTATTGTAACGCACTCATTCAC	s288c	chr5:200724-200748
chr5:200724SR	GTGAATGAGTGCGTTACAATAGTTA	s288c	chr5:200724-200748
chr5:200724YF	TAACTATTGTAATGCACTCATTCAC	YJM789	chr5:200724-200748
chr5:200724YR	GTGAATGAGTGCATTACAATAGTTA	YJM789	chr5:200724-200748
chr5:201569SF	GATTAGCCAAGTTGGTAAATACGTT	s288c	chr5:201569-201593
chr5:201569SR	AACGTATTTACCAACTTGGCTAATC	s288c	chr5:201569-201593
chr5:201569YF	GATTAGCCAAGTGGGTAAATACGTT	YJM789	chr5:201569-201593
chr5:201569YR	AACGTATTTACCCACTTGGCTAATC	YJM789	chr5:201569-201593
chr5:203826SF	GTAGCTTTACAAATAGCTCACTATG	s288c	chr5:203826-203850
chr5:203826SR	CATAGTGAGCTATTTGTAAAGCTAC	s288c	chr5:203826-203850
chr5:203826YF	GTAGCTTTACAAGTAGCTCACTATG	YJM789	chr5:203826-203850
chr5:203826YR	CATAGTGAGCTACTTGTAAAGCTAC	YJM789	chr5:203826-203850
chr5:203983SF	TTGATGGGACAGATAAATTAGACAA	s288c	chr5:203983-204007
chr5:203983SR	TTGTCTAATTTATCTGTCCCATCAA	s288c	chr5:203983-204007
chr5:203983YF	TTGATGGGACAGGTAAATTAGACAA	YJM789	chr5:203983-204007
chr5:203983YR	TTGTCTAATTTACCTGTCCCATCAA	YJM789	chr5:203983-204007
chr5:205990SF	ACAGAATAAGGTCGATTTAATGCGT	s288c	chr5:205990-206014
chr5:205990SR	ACGCATTAAATCGACCTTATTCTGT	s288c	chr5:205990-206014
chr5:205990YF	ACAGAATAAGGTTGATTTAATGCGT	YJM789	chr5:205990-206014
chr5:205990YR	ACGCATTAAATCAACCTTATTCTGT	YJM789	chr5:205990-206014
chr5:206275SF	TTTGAATGGTGTTTTCAAATTAGGT	s288c	chr5:206275-206299
chr5:206275SR	ACCTAATTTGAAAACACCATTCAAA	s288c	chr5:206275-206299
chr5:206275YF	TTTGAATGGTGTCTTCAAATTAGGT	YJM789	chr5:206275-206299
chr5:206275YR	ACCTAATTTGAAGACACCATTCAAA	YJM789	chr5:206275-206299
chr5:206823SF	CCATCGCTTAAGGAACCAATAAAAC	s288c	chr5:206823-206847
chr5:206823SR	GTTTTATTGGTTCCTTAAGCGATGG	s288c	chr5:206823-206847
chr5:206823YF	CCATCGCTTAAGCAACCAATAAAAC	YJM789	chr5:206823-206847
chr5:206823YR	GTTTTATTGGTTGCTTAAGCGATGG	YJM789	chr5:206823-206847
chr5:207166SF	AACCTTTATCGTCTAGTTACACCAG	s288c	chr5:207166-207190
chr5:207166SR	CTGGTGTAACTAGACGATAAAGGTT	s288c	chr5:207166-207190
chr5:207166YF	AACCTTTATCGTTTAGTTACGCCAG	YJM789	chr5:207166-207190
chr5:207166YR	CTGGCGTAACTAAACGATAAAGGTT	YJM789	chr5:207166-207190
chr5:207174SF	TCGTCTAGTTACACCAGTAGTCAAT	s288c	chr5:207174-207198
chr5:207174SR	ATTGACTACTGGTGTAACTAGACGA	s288c	chr5:207174-207198
chr5:207174YF	TCGTTTAGTTACGCCAGTAGTCAAT	YJM789	chr5:207174-207198
chr5:207174YR	ATTGACTACTGGCGTAACTAAACGA	YJM789	chr5:207174-207198
chr5:207209SF	TCTTTTTTTACACCCAACATACTCT	s288c	chr5:207209-207233
chr5:207209SR	AGAGTATGTTGGGTGTAAAAAAAGA	s288c	chr5:207209-207233
chr5:207209YF	CTTTTTTTTACAACCAACATACTCT	YJM789	chr5:207209-207233
chr5:207209YR	AGAGTATGTTGGTTGTAAAAAAAAG	YJM789	chr5:207209-207233
chr5:207228SF	TACTCTACACTAAATCTTATCGGTG	s288c	chr5:207228-207252
chr5:207228SR	CACCGATAAGATTTAGTGTAGAGTA	s288c	chr5:207228-207252
chr5:207228YF	TACTCTACACTACATCTTATCGGTG	YJM789	chr5:207228-207252
chr5:207228YR	CACCGATAAGATGTAGTGTAGAGTA	YJM789	chr5:207228-207252
chr5:207263SF	GGAGACAATTGCACAAAGATAATGA	s288c	chr5:207263-207287
chr5:207263SR	TCATTATCTTTGTGCAATTGTCTCC	s288c	chr5:207263-207287
chr5:207263YF	GGAGACAATTGCGCAAAGATACTGA	YJM789	chr5:207263-207287
chr5:207263YR	TCAGTATCTTTGCGCAATTGTCTCC	YJM789	chr5:207263-207287
chr5:207286SF	GAAGCTCCAAAATTATTCAGTATCT	s288c	chr5:207286-207310
chr5:207286SR	AGATACTGAATAATTTTGGAGCTTC	s288c	chr5:207286-207310
chr5:207286YF	GAAGCTCCAAAACTATTGAGTATCT	YJM789	chr5:207286-207310
chr5:207286YR	AGATACTCAATAGTTTTGGAGCTTC	YJM789	chr5:207286-207310
chr5:207955SF	GAATGTAGTTTGAAATCCAATGGCA	s288c	chr5:207955-207979
chr5:207955SR	TGCCATTGGATTTCAAACTACATTC	s288c	chr5:207955-207979
chr5:207955YF	GAATGTAGTTTGGAATCCAATGGCA	YJM789	chr5:207955-207979
chr5:207955YR	TGCCATTGGATTCCAAACTACATTC	YJM789	chr5:207955-207979
chr5:208691SF	GATATATATTCAGTGTCTGGCACAG	s288c	chr5:208691-208715
chr5:208691SR	CTGTGCCAGACACTGAATATATATC	s288c	chr5:208691-208715
chr5:208691YF	GATATATATTCGGTGTCTGGCACAG	YJM789	chr5:208691-208715
chr5:208691YR	CTGTGCCAGACACCGAATATATATC	YJM789	chr5:208691-208715
chr5:209411SF	GGTCTCTTACTCAATTTGCTATCAT	s288c	chr5:209411-209435
chr5:209411SR	ATGATAGCAAATTGAGTAAGAGACC	s288c	chr5:209411-209435
chr5:209411YF	GGTCTCTTACTCGATTTGCTATCAT	YJM789	chr5:209411-209435
chr5:209411YR	ATGATAGCAAATCGAGTAAGAGACC	YJM789	chr5:209411-209435
chr5:209836SF	CTGCTGAGATGGTTGATAATCCATT	s288c	chr5:209836-209860
chr5:209836SR	AATGGATTATCAACCATCTCAGCAG	s288c	chr5:209836-209860
chr5:209836YF	CTGCTGAGATGGCTGATAATCCATT	YJM789	chr5:209836-209860
chr5:209836YR	AATGGATTATCAGCCATCTCAGCAG	YJM789	chr5:209836-209860
chr5:210127SF	ATTAGTTGAATCGGCGCTATGTTTA	s288c	chr5:210127-210151
chr5:210127SR	TAAACATAGCGCCGATTCAACTAAT	s288c	chr5:210127-210151
chr5:210127YF	ATTAGTTGAATCTGCGCTATGTTTA	YJM789	chr5:210127-210151
chr5:210127YR	TAAACATAGCGCAGATTCAACTAAT	YJM789	chr5:210127-210151
chr5:210334SF	AAATCCTACGAGATCGGTATTGTTT	s288c	chr5:210334-210358
chr5:210334SR	AAACAATACCGATCTCGTAGGATTT	s288c	chr5:210334-210358
chr5:210334YF	AAATCCTACGAGGTCGGTATTGTTT	YJM789	chr5:210334-210358
chr5:210334YR	AAACAATACCGACCTCGTAGGATTT	YJM789	chr5:210334-210358
chr5:210467SF	AGACAAATTATTGAAGGTAGAGCAG	s288c	chr5:210467-210491
chr5:210467SR	CTGCTCTACCTTCAATAATTTGTCT	s288c	chr5:210467-210491
chr5:210467YF	AGACAAATTATTTAAGGTAGAGCAG	YJM789	chr5:210467-210491
chr5:210467YR	CTGCTCTACCTTAAATAATTTGTCT	YJM789	chr5:210467-210491
chr5:210982SF	CGTAACAGAAGTGAGTGATGATGAA	s288c	chr5:210982-211006
chr5:210982SR	TTCATCATCACTCACTTCTGTTACG	s288c	chr5:210982-211006
chr5:210982YF	CGTAACAGAAGTAGGTGATGATGAA	YJM789	chr5:210982-211006
chr5:210982YR	TTCATCATCACCTACTTCTGTTACG	YJM789	chr5:210982-211006
chr5:211327SF	GAATGGAGAAGTAGAGGGATATACT	s288c	chr5:211327-211351
chr5:211327SR	AGTATATCCCTCTACTTCTCCATTC	s288c	chr5:211327-211351
chr5:211327YF	GAATGGAGAAGTGGAGGGATATACT	YJM789	chr5:211327-211351
chr5:211327YR	AGTATATCCCTCCACTTCTCCATTC	YJM789	chr5:211327-211351
chr5:211400SF	TGAGGGTCATTTGGAATATTTATCA	s288c	chr5:211400-211424
chr5:211400SR	TGATAAATATTCCAAATGACCCTCA	s288c	chr5:211400-211424
chr5:211400YF	TGAGGGTCATTTTGAATACTTATCA	YJM789	chr5:211400-211424
chr5:211400YR	TGATAAGTATTCAAAATGACCCTCA	YJM789	chr5:211400-211424
chr5:212360SF	TCCTAGGACTTAAAGGTTATTCGTC	s288c	chr5:212360-212384
chr5:212360SR	GACGAATAACCTTTAAGTCCTAGGA	s288c	chr5:212360-212384
chr5:212360YF	TCCTAGGACTTACAGGTTATTCGTC	YJM789	chr5:212360-212384
chr5:212360YR	GACGAATAACCTGTAAGTCCTAGGA	YJM789	chr5:212360-212384
chr5:212380SF	TCGTCAACTAAGGAAAAATATGCTC	s288c	chr5:212380-212404
chr5:212380SR	GAGCATATTTTTCCTTAGTTGACGA	s288c	chr5:212380-212404
chr5:212380YF	TCGTCAACTAAGAAAAAATATGCTC	YJM789	chr5:212380-212404
chr5:212380YR	GAGCATATTTTTTCTTAGTTGACGA	YJM789	chr5:212380-212404
chr5:213231SF	ACTTTTTTCCCTGTCTTGTTCATTT	s288c	chr5:213231-213255
chr5:213231SR	AAATGAACAAGACAGGGAAAAAAGT	s288c	chr5:213231-213255
chr5:213231YF	ACTTTTTTCCCTATCTTGTTCATTT	YJM789	chr5:213231-213255
chr5:213231YR	AAATGAACAAGATAGGGAAAAAAGT	YJM789	chr5:213231-213255
chr5:213410SF	AATACATGGAAGGAAAGAGAGAAAT	s288c	chr5:213410-213434
chr5:213410SR	ATTTCTCTCTTTCCTTCCATGTATT	s288c	chr5:213410-213434
chr5:213410YF	AATACATGGAAGAAAAGAGAGAAAT	YJM789	chr5:213410-213434
chr5:213410YR	ATTTCTCTCTTTTCTTCCATGTATT	YJM789	chr5:213410-213434
chr5:213522SF	GCCAAAGAGAAGAAGAAGAAGAAAC	s288c	chr5:213522-213546
chr5:213522SR	GTTTCTTCTTCTTCTTCTCTTTGGC	s288c	chr5:213522-213546
chr5:213522YF	GCCAAAGAGAAGGAGAAGAAGAAAC	YJM789	chr5:213522-213546
chr5:213522YR	GTTTCTTCTTCTCCTTCTCTTTGGC	YJM789	chr5:213522-213546
chr5:215740SF	TTGAACAGATATCATTTACCAGTTC	s288c	chr5:215740-215764
chr5:215740SR	GAACTGGTAAATGATATCTGTTCAA	s288c	chr5:215740-215764
chr5:215740YF	TTGAACAGATATGATTTACCAGTTC	YJM789	chr5:215740-215764
chr5:215740YR	GAACTGGTAAATCATATCTGTTCAA	YJM789	chr5:215740-215764
chr5:216605SF	ATTCTAACCCATGTACTTCCATTGA	s288c	chr5:216605-216629
chr5:216605SR	TCAATGGAAGTACATGGGTTAGAAT	s288c	chr5:216605-216629
chr5:216605YF	ATTCTAACCCATCTACTTCCATTGA	YJM789	chr5:216605-216629
chr5:216605YR	TCAATGGAAGTAGATGGGTTAGAAT	YJM789	chr5:216605-216629
chr5:216627SF	TGAAATACCTAAGAGATCACCCTTA	s288c	chr5:216627-216651
chr5:216627SR	TAAGGGTGATCTCTTAGGTATTTCA	s288c	chr5:216627-216651
chr5:216627YF	TGAAATACCTAAAAGATCACCCTTA	YJM789	chr5:216627-216651
chr5:216627YR	TAAGGGTGATCTTTTAGGTATTTCA	YJM789	chr5:216627-216651
chr5:217281SF	ACACGATTTGGATTTTAATACCATT	s288c	chr5:217281-217305
chr5:217281SR	AATGGTATTAAAATCCAAATCGTGT	s288c	chr5:217281-217305
chr5:217281YF	ACACGATTTGGAATTTAATACCATT	YJM789	chr5:217281-217305
chr5:217281YR	AATGGTATTAAATTCCAAATCGTGT	YJM789	chr5:217281-217305
chr5:217306SF	TACGAAAAAAGAGATGGTAAAATGG	s288c	chr5:217306-217330
chr5:217306SR	CCATTTTACCATCTCTTTTTTCGTA	s288c	chr5:217306-217330
chr5:217306YF	TACGAAAAAAGAAATGGTAAAATGG	YJM789	chr5:217306-217330
chr5:217306YR	CCATTTTACCATTTCTTTTTTCGTA	YJM789	chr5:217306-217330
chr5:221483SF	TGGACCAGATGTTTAAAATTGTTTT	s288c	chr5:221483-221507
chr5:221483SR	AAAACAATTTTAAACATCTGGTCCA	s288c	chr5:221483-221507
chr5:221483YF	TGGACCAGATGTCTAAAATTGTTTT	YJM789	chr5:221483-221507
chr5:221483YR	AAAACAATTTTAGACATCTGGTCCA	YJM789	chr5:221483-221507
chr5:223605SF	CTAAAGCTAATAAAGCAAAGACGAC	s288c	chr5:223605-223629
chr5:223605SR	GTCGTCTTTGCTTTATTAGCTTTAG	s288c	chr5:223605-223629
chr5:223605YF	CTAAAGCTAATAGAGCAAAGACGAC	YJM789	chr5:223605-223629
chr5:223605YR	GTCGTCTTTGCTCTATTAGCTTTAG	YJM789	chr5:223605-223629
chr5:223755SF	GGACAAATTCTAAAGCAGATTTTGT	s288c	chr5:223755-223779
chr5:223755SR	ACAAAATCTGCTTTAGAATTTGTCC	s288c	chr5:223755-223779
chr5:223755YF	GGACAAATTCTAGAGCAGATTTTGT	YJM789	chr5:223755-223779
chr5:223755YR	ACAAAATCTGCTCTAGAATTTGTCC	YJM789	chr5:223755-223779
chr5:224263SF	GTGATAAGAATCATAGTTACCACCG	s288c	chr5:224263-224287
chr5:224263SR	CGGTGGTAACTATGATTCTTATCAC	s288c	chr5:224263-224287
chr5:224263YF	GTGATAAGAATCGTAGTTACCACCG	YJM789	chr5:224263-224287
chr5:224263YR	CGGTGGTAACTACGATTCTTATCAC	YJM789	chr5:224263-224287
chr5:225481SF	GATTAGGGTAATGCATTTCGTATTT	s288c	chr5:225481-225505
chr5:225481SR	AAATACGAAATGCATTACCCTAATC	s288c	chr5:225481-225505
chr5:225481YF	GATTAGGGTAATACGTTCCGTATTT	YJM789	chr5:225481-225505
chr5:225481YR	AAATACGGAACGTATTACCCTAATC	YJM789	chr5:225481-225505
chr5:225486SF	GGGTAATGCATTTCGTATTTAGTGA	s288c	chr5:225486-225510
chr5:225486SR	TCACTAAATACGAAATGCATTACCC	s288c	chr5:225486-225510
chr5:225486YF	GGGTAATACGTTCCGTATTTAGTGA	YJM789	chr5:225486-225510
chr5:225486YR	TCACTAAATACGGAACGTATTACCC	YJM789	chr5:225486-225510
chr5:225862SF	CACATAAGTTTTATACGCACGTAAT	s288c	chr5:225862-225886
chr5:225862SR	ATTACGTGCGTATAAAACTTATGTG	s288c	chr5:225862-225886
chr5:225862YF	CACATAAGTTTTGTACGCACGTAAT	YJM789	chr5:225862-225886
chr5:225862YR	ATTACGTGCGTACAAAACTTATGTG	YJM789	chr5:225862-225886
chr5:226848SF	TCATGACTGTTACCTGATTTTAGAA	s288c	chr5:226848-226872
chr5:226848SR	TTCTAAAATCAGGTAACAGTCATGA	s288c	chr5:226848-226872
chr5:226848YF	TCATGACTGTTATCTGATTTTAGAA	YJM789	chr5:226848-226872
chr5:226848YR	TTCTAAAATCAGATAACAGTCATGA	YJM789	chr5:226848-226872
chr5:228091SF	TCAGGATCACTAATAAAGTTGGGAT	s288c	chr5:228091-228115
chr5:228091SR	ATCCCAACTTTATTAGTGATCCTGA	s288c	chr5:228091-228115
chr5:228091YF	TCAGGATCACTAGTAAAGTTGGGAT	YJM789	chr5:228091-228115
chr5:228091YR	ATCCCAACTTTACTAGTGATCCTGA	YJM789	chr5:228091-228115
chr5:228456SF	TACTTCTCAAGAGTAGCTGCTAGAA	s288c	chr5:228456-228480
chr5:228456SR	TTCTAGCAGCTACTCTTGAGAAGTA	s288c	chr5:228456-228480
chr5:228456YF	TACTTCTCAAGGGTAGCTGCTAGAA	YJM789	chr5:228456-228480
chr5:228456YR	TTCTAGCAGCTACCCTTGAGAAGTA	YJM789	chr5:228456-228480
chr5:230499SF	AGCAACAATAGTAATATCCAGCATC	s288c	chr5:230499-230523
chr5:230499SR	GATGCTGGATATTACTATTGTTGCT	s288c	chr5:230499-230523
chr5:230499YF	AGCAACAATAGTGATATCCAGCATC	YJM789	chr5:230499-230523
chr5:230499YR	GATGCTGGATATCACTATTGTTGCT	YJM789	chr5:230499-230523
chr5:231014SF	AGAAATCATTAGAGACAACATCGGT	s288c	chr5:231014-231038
chr5:231014SR	ACCGATGTTGTCTCTAATGATTTCT	s288c	chr5:231014-231038
chr5:231014YF	AGAAATCATTAGTGACAACATCGGT	YJM789	chr5:231014-231038
chr5:231014YR	ACCGATGTTGTCACTAATGATTTCT	YJM789	chr5:231014-231038
chr5:231674SF	AAATTTTGTCTCTCAAAAGCCAAAT	s288c	chr5:231674-231698
chr5:231674SR	ATTTGGCTTTTGAGAGACAAAATTT	s288c	chr5:231674-231698
chr5:231674YF	AAATTTTGTCTCCCAAAAGCCAAAT	YJM789	chr5:231674-231698
chr5:231674YR	ATTTGGCTTTTGGGAGACAAAATTT	YJM789	chr5:231674-231698
chr5:231708SF	TTTAATACTCCTGTAGATTCACCGA	s288c	chr5:231708-231732
chr5:231708SR	TCGGTGAATCTACAGGAGTATTAAA	s288c	chr5:231708-231732
chr5:231708YF	TTTAATACTCCTATAGATTCACCGA	YJM789	chr5:231708-231732
chr5:231708YR	TCGGTGAATCTATAGGAGTATTAAA	YJM789	chr5:231708-231732
chr5:232351SF	TAACTAGCTTTTGACTGACACATAA	s288c	chr5:232351-232375
chr5:232351SR	TTATGTGTCAGTCAAAAGCTAGTTA	s288c	chr5:232351-232375
chr5:232351YF	TAACTAGCTTTTCACTGACACATAA	YJM789	chr5:232351-232375
chr5:232351YR	TTATGTGTCAGTGAAAAGCTAGTTA	YJM789	chr5:232351-232375
chr5:232380SF	TAATGTATATGGTCCATCCAATGAA	s288c	chr5:232380-232404
chr5:232380SR	TTCATTGGATGGACCATATACATTA	s288c	chr5:232380-232404
chr5:232380YF	TAATGTATATGATCCATCCAATGAA	YJM789	chr5:232380-232404
chr5:232380YR	TTCATTGGATGGATCATATACATTA	YJM789	chr5:232380-232404
chr5:232622SF	ATAGATATAAGCCCCAGATCTAGAT	s288c	chr5:232622-232646
chr5:232622SR	ATCTAGATCTGGGGCTTATATCTAT	s288c	chr5:232622-232646
chr5:232622YF	ATAGATATAAGCGCCAGATCTAGAT	YJM789	chr5:232622-232646
chr5:232622YR	ATCTAGATCTGGCGCTTATATCTAT	YJM789	chr5:232622-232646
chr5:233343SF	GTTTGGGTAAAAACAAATCTTTGCA	s288c	chr5:233343-233367
chr5:233343SR	TGCAAAGATTTGTTTTTACCCAAAC	s288c	chr5:233343-233367
chr5:233343YF	GTTTGGGTAAAAGCAAATCTTTGCA	YJM789	chr5:233343-233367
chr5:233343YR	TGCAAAGATTTGCTTTTACCCAAAC	YJM789	chr5:233343-233367
chr5:233675SF	AACGGACACTACAGAAACTTAAATT	s288c	chr5:233675-233699
chr5:233675SR	AATTTAAGTTTCTGTAGTGTCCGTT	s288c	chr5:233675-233699
chr5:233675YF	AACGGACACTACGGAAACTTAAATT	YJM789	chr5:233675-233699
chr5:233675YR	AATTTAAGTTTCCGTAGTGTCCGTT	YJM789	chr5:233675-233699
chr5:234286SF	TACAGACGAAGATACTAGTCTGGAA	s288c	chr5:234286-234310
chr5:234286SR	TTCCAGACTAGTATCTTCGTCTGTA	s288c	chr5:234286-234310
chr5:234286YF	TACAGACGAAGACACTAGTCTGGAA	YJM789	chr5:234286-234310
chr5:234286YR	TTCCAGACTAGTGTCTTCGTCTGTA	YJM789	chr5:234286-234310
chr5:234918SF	CAAGTAAATCAAGTTGCAATGTCGT	s288c	chr5:234918-234942
chr5:234918SR	ACGACATTGCAACTTGATTTACTTG	s288c	chr5:234918-234942
chr5:234918YF	CAAGTAAATCAAATTGCAATGTCGT	YJM789	chr5:234918-234942
chr5:234918YR	ACGACATTGCAATTTGATTTACTTG	YJM789	chr5:234918-234942
chr5:235482SF	GAAATGTAGCTTTTTTAGTGTACGT	s288c	chr5:235482-235506
chr5:235482SR	ACGTACACTAAAAAAGCTACATTTC	s288c	chr5:235482-235506
chr5:235482YF	GAAATGTAGCTTCTTTAGTGTACGT	YJM789	chr5:235482-235506
chr5:235482YR	ACGTACACTAAAGAAGCTACATTTC	YJM789	chr5:235482-235506
chr5:235761SF	TGAATTGATCAATATCTGTAGTGGT	s288c	chr5:235761-235785
chr5:235761SR	ACCACTACAGATATTGATCAATTCA	s288c	chr5:235761-235785
chr5:235761YF	TGAATTGATCAGTATCTGTAGTGGT	YJM789	chr5:235761-235785
chr5:235761YR	ACCACTACAGATACTGATCAATTCA	YJM789	chr5:235761-235785
chr5:237468SF	TAATGTACGGAAGGTTTGGATAAAG	s288c	chr5:237468-237492
chr5:237468SR	CTTTATCCAAACCTTCCGTACATTA	s288c	chr5:237468-237492
chr5:237468YF	TAATGTACGGAACGTTTGGATAAAG	YJM789	chr5:237468-237492
chr5:237468YR	CTTTATCCAAACGTTCCGTACATTA	YJM789	chr5:237468-237492
chr5:238591SF	TTTTTCCAGGAAAGGTTTTAAGTGC	s288c	chr5:238591-238615
chr5:238591SR	GCACTTAAAACCTTTCCTGGAAAAA	s288c	chr5:238591-238615
chr5:238591YF	TTTTTCCAGGAAGGGTTTTAAGTGC	YJM789	chr5:238591-238615
chr5:238591YR	GCACTTAAAACCCTTCCTGGAAAAA	YJM789	chr5:238591-238615
chr5:238663SF	CTTGAGTATTTTCAATAGACCCCCT	s288c	chr5:238663-238687
chr5:238663SR	AGGGGGTCTATTGAAAATACTCAAG	s288c	chr5:238663-238687
chr5:238663YF	CTTGAGTATTTTTAATAGACCCCCT	YJM789	chr5:238663-238687
chr5:238663YR	AGGGGGTCTATTAAAAATACTCAAG	YJM789	chr5:238663-238687
chr5:239193SF	AAACTAACAAGATTTGGAGTGTTTG	s288c	chr5:239193-239217
chr5:239193SR	CAAACACTCCAAATCTTGTTAGTTT	s288c	chr5:239193-239217
chr5:239193YF	AAACTAACAAGACTTGGAGTGTTTG	YJM789	chr5:239193-239217
chr5:239193YR	CAAACACTCCAAGTCTTGTTAGTTT	YJM789	chr5:239193-239217
chr5:239769SF	CTCATGTCCTTACTCTTCTAAAAGA	s288c	chr5:239769-239793
chr5:239769SR	TCTTTTAGAAGAGTAAGGACATGAG	s288c	chr5:239769-239793
chr5:239769YF	CACATGTCCTTATTCTTCTAAAAGA	YJM789	chr5:239769-239793
chr5:239769YR	TCTTTTAGAAGAATAAGGACATGTG	YJM789	chr5:239769-239793
chr5:239996SF	ATTTGGATCTCCCATAAGAAGTATG	s288c	chr5:239996-240020
chr5:239996SR	CATACTTCTTATGGGAGATCCAAAT	s288c	chr5:239996-240020
chr5:239996YF	ATTTGGATCTCCTATAAGAAGTATG	YJM789	chr5:239996-240020
chr5:239996YR	CATACTTCTTATAGGAGATCCAAAT	YJM789	chr5:239996-240020
chr5:240073SF	CATTTTCAGAAACCCGTTAACATCA	s288c	chr5:240073-240097
chr5:240073SR	TGATGTTAACGGGTTTCTGAAAATG	s288c	chr5:240073-240097
chr5:240073YF	CATTTTCAGAAATACGTTAACATCA	YJM789	chr5:240073-240097
chr5:240073YR	TGATGTTAACGTATTTCTGAAAATG	YJM789	chr5:240073-240097
chr5:240087SF	CGTTAACATCACTATCCTTGTTTTG	s288c	chr5:240087-240111
chr5:240087SR	CAAAACAAGGATAGTGATGTTAACG	s288c	chr5:240087-240111
chr5:240087YF	CGTTAACATCACGATCCTTGTTTTG	YJM789	chr5:240087-240111
chr5:240087YR	CAAAACAAGGATCGTGATGTTAACG	YJM789	chr5:240087-240111
chr5:240280SF	CATTTTCTTTCTCTGTCGACACTTG	s288c	chr5:240280-240304
chr5:240280SR	CAAGTGTCGACAGAGAAAGAAAATG	s288c	chr5:240280-240304
chr5:240280YF	CATTTTCTTTCTTTGTCGACACTTG	YJM789	chr5:240280-240304
chr5:240280YR	CAAGTGTCGACAAAGAAAGAAAATG	YJM789	chr5:240280-240304
chr5:240383SF	TTCTCTATTTTTTGGGGTCTAGCTT	s288c	chr5:240383-240407
chr5:240383SR	AAGCTAGACCCCAAAAAATAGAGAA	s288c	chr5:240383-240407
chr5:240383YF	TTCTCTATTTTTAGGGGTCTAGCTT	YJM789	chr5:240383-240407
chr5:240383YR	AAGCTAGACCCCTAAAAATAGAGAA	YJM789	chr5:240383-240407
chr5:241746SF	CAGGGTAAATCGCCAAAGAATATCT	s288c	chr5:241746-241770
chr5:241746SR	AGATATTCTTTGGCGATTTACCCTG	s288c	chr5:241746-241770
chr5:241746YF	CAGGGTAAATCGTCAAAGAATATCT	YJM789	chr5:241746-241770
chr5:241746YR	AGATATTCTTTGACGATTTACCCTG	YJM789	chr5:241746-241770
chr5:241786SF	AGAAAATGGTGCCCTAAATATCTTT	s288c	chr5:241786-241810
chr5:241786SR	AAAGATATTTAGGGCACCATTTTCT	s288c	chr5:241786-241810
chr5:241786YF	AGAAAATGGTGCAGTAAATATCTTT	YJM789	chr5:241786-241810
chr5:241786YR	AAAGATATTTACTGCACCATTTTCT	YJM789	chr5:241786-241810
chr5:242400SF	CTGATTGATTCCTTCATTAGCACTG	s288c	chr5:242400-242424
chr5:242400SR	CAGTGCTAATGAAGGAATCAATCAG	s288c	chr5:242400-242424
chr5:242400YF	CTGATTGATTCCCTCATTAGCACTG	YJM789	chr5:242400-242424
chr5:242400YR	CAGTGCTAATGAGGGAATCAATCAG	YJM789	chr5:242400-242424
chr5:243094SF	GGCTACTATTTTCCAGGAAATTGAA	s288c	chr5:243094-243118
chr5:243094SR	TTCAATTTCCTGGAAAATAGTAGCC	s288c	chr5:243094-243118
chr5:243094YF	GGCTACTATTTTTCAGGAAATTGAA	YJM789	chr5:243094-243118
chr5:243094YR	TTCAATTTCCTGAAAAATAGTAGCC	YJM789	chr5:243094-243118
chr5:243706SF	ACATATTTTATCGATCCGCTTATGT	s288c	chr5:243706-243730
chr5:243706SR	ACATAAGCGGATCGATAAAATATGT	s288c	chr5:243706-243730
chr5:243706YF	ACATATTTTATCTATCCGCTTATGT	YJM789	chr5:243706-243730
chr5:243706YR	ACATAAGCGGATAGATAAAATATGT	YJM789	chr5:243706-243730
chr5:243872SF	TACAGAGGGCTTGATATACACTAAA	s288c	chr5:243872-243896
chr5:243872SR	TTTAGTGTATATCAAGCCCTCTGTA	s288c	chr5:243872-243896
chr5:243872YF	TACAGAGGGCTTAATATACTCTAAA	YJM789	chr5:243872-243896
chr5:243872YR	TTTAGAGTATATTAAGCCCTCTGTA	YJM789	chr5:243872-243896
chr5:244079SF	CTTTTGATGGGAAAGAAGCTTCTTA	s288c	chr5:244079-244103
chr5:244079SR	TAAGAAGCTTCTTTCCCATCAAAAG	s288c	chr5:244079-244103
chr5:244079YF	CTTTTGATGGGATAGAAGCTTCTTA	YJM789	chr5:244079-244103
chr5:244079YR	TAAGAAGCTTCTATCCCATCAAAAG	YJM789	chr5:244079-244103
chr5:244637SF	GACAACTGCTTCCTTCAAAGAATAT	s288c	chr5:244637-244661
chr5:244637SR	ATATTCTTTGAAGGAAGCAGTTGTC	s288c	chr5:244637-244661
chr5:244637YF	GACAACTGCTTCTTTCAAAGAATAT	YJM789	chr5:244637-244661
chr5:244637YR	ATATTCTTTGAAAGAAGCAGTTGTC	YJM789	chr5:244637-244661
chr5:246181SF	TTTTGACTCTTTTCAAATGCATAAC	s288c	chr5:246181-246205
chr5:246181SR	GTTATGCATTTGAAAAGAGTCAAAA	s288c	chr5:246181-246205
chr5:246181YF	TTTTGACTCTTTCTAAATGCATAAC	YJM789	chr5:246181-246205
chr5:246181YR	GTTATGCATTTAGAAAGAGTCAAAA	YJM789	chr5:246181-246205
chr5:246269SF	AGTATTTGGGTAGTTATGCTCTATC	s288c	chr5:246269-246293
chr5:246269SR	GATAGAGCATAACTACCCAAATACT	s288c	chr5:246269-246293
chr5:246269YF	AGTATTTGGGTAATTATGCTCTATC	YJM789	chr5:246269-246293
chr5:246269YR	GATAGAGCATAATTACCCAAATACT	YJM789	chr5:246269-246293
chr5:246575SF	AGCTGCAATAAATGTAAAAAGACTA	s288c	chr5:246575-246599
chr5:246575SR	TAGTCTTTTTACATTTATTGCAGCT	s288c	chr5:246575-246599
chr5:246575YF	AGCTGCAATAAACGTAAAAAGACTA	YJM789	chr5:246575-246599
chr5:246575YR	TAGTCTTTTTACGTTTATTGCAGCT	YJM789	chr5:246575-246599
chr5:246832SF	AACATAAGTGCTGAAGACTTGAAAG	s288c	chr5:246832-246856
chr5:246832SR	CTTTCAAGTCTTCAGCACTTATGTT	s288c	chr5:246832-246856
chr5:246832YF	AACATAAGTGCTCAAGACTTGAAAG	YJM789	chr5:246832-246856
chr5:246832YR	CTTTCAAGTCTTGAGCACTTATGTT	YJM789	chr5:246832-246856
chr5:247269SF	TTCATATTGGTCTAGTTCGTCAGTA	s288c	chr5:247269-247293
chr5:247269SR	TACTGACGAACTAGACCAATATGAA	s288c	chr5:247269-247293
chr5:247269YF	TTCATATTGGTCCAGTTCGTCAGTA	YJM789	chr5:247269-247293
chr5:247269YR	TACTGACGAACTGGACCAATATGAA	YJM789	chr5:247269-247293
chr5:248928SF	GATTCGTATTCAAATTTGGTGAAGG	s288c	chr5:248928-248952
chr5:248928SR	CCTTCACCAAATTTGAATACGAATC	s288c	chr5:248928-248952
chr5:248928YF	GATTCGTATTCAGATTTGGTGAAGG	YJM789	chr5:248928-248952
chr5:248928YR	CCTTCACCAAATCTGAATACGAATC	YJM789	chr5:248928-248952
chr5:249498SF	ATTATCACATGCTGCTTAAAAATGT	s288c	chr5:249498-249522
chr5:249498SR	ACATTTTTAAGCAGCATGTGATAAT	s288c	chr5:249498-249522
chr5:249498YF	ATTATCACATGCCGCTTAAAAATGT	YJM789	chr5:249498-249522
chr5:249498YR	ACATTTTTAAGCGGCATGTGATAAT	YJM789	chr5:249498-249522
chr5:250839SF	TACTTTCAGAAAGAACATGAATCAG	s288c	chr5:250839-250863
chr5:250839SR	CTGATTCATGTTCTTTCTGAAAGTA	s288c	chr5:250839-250863
chr5:250839YF	TACTTTCAGAAATAACATGAATCAG	YJM789	chr5:250839-250863
chr5:250839YR	CTGATTCATGTTATTTCTGAAAGTA	YJM789	chr5:250839-250863
chr5:251744SF	TGAAGTTAAAGGTGAGAAGGAGAGA	s288c	chr5:251744-251768
chr5:251744SR	TCTCTCCTTCTCACCTTTAACTTCA	s288c	chr5:251744-251768
chr5:251744YF	TGAAGTTAAAGGCGAGAAGGAGAGA	YJM789	chr5:251744-251768
chr5:251744YR	TCTCTCCTTCTCGCCTTTAACTTCA	YJM789	chr5:251744-251768
chr5:252090SF	TCCAAGCAATATCGAGATTTTTTTG	s288c	chr5:252090-252114
chr5:252090SR	CAAAAAAATCTCGATATTGCTTGGA	s288c	chr5:252090-252114
chr5:252090YF	TCCAAGCAATATAGAGATTTTTTTG	YJM789	chr5:252090-252114
chr5:252090YR	CAAAAAAATCTCTATATTGCTTGGA	YJM789	chr5:252090-252114
chr5:253293SF	TTGAAAAGCAATCCAGATATAATCG	s288c	chr5:253293-253317
chr5:253293SR	CGATTATATCTGGATTGCTTTTCAA	s288c	chr5:253293-253317
chr5:253293YF	TTGAAAAGCAATTCAGATATAATCG	YJM789	chr5:253293-253317
chr5:253293YR	CGATTATATCTGAATTGCTTTTCAA	YJM789	chr5:253293-253317
chr5:254378SF	AGGTTGCATACCGTTTTGAATTTTT	s288c	chr5:254378-254402
chr5:254378SR	AAAAATTCAAAACGGTATGCAACCT	s288c	chr5:254378-254402
chr5:254378YF	GGGTTGCATACCATTTTGAATTTTT	YJM789	chr5:254378-254402
chr5:254378YR	AAAAATTCAAAATGGTATGCAACCC	YJM789	chr5:254378-254402
chr5:255319SF	ATTTTACAAATACTGAACCAGACAG	s288c	chr5:255319-255343
chr5:255319SR	CTGTCTGGTTCAGTATTTGTAAAAT	s288c	chr5:255319-255343
chr5:255319YF	ATTTTACAAATATTGAACCAGACAA	YJM789	chr5:255319-255343
chr5:255319YR	TTGTCTGGTTCAATATTTGTAAAAT	YJM789	chr5:255319-255343
chr5:255681SF	AAAGAAGACCAAAATAGTGTTTTCC	s288c	chr5:255681-255705
chr5:255681SR	GGAAAACACTATTTTGGTCTTCTTT	s288c	chr5:255681-255705
chr5:255681YF	AAAGAAGACCAAGATAGTGTTTTCC	YJM789	chr5:255681-255705
chr5:255681YR	GGAAAACACTATCTTGGTCTTCTTT	YJM789	chr5:255681-255705
chr5:256363SF	GAAAGGTGGATTTAAATTCCAAGTC	s288c	chr5:256363-256387
chr5:256363SR	GACTTGGAATTTAAATCCACCTTTC	s288c	chr5:256363-256387
chr5:256363YF	GAAAGGTGGATTCAAATTCCAAGTC	YJM789	chr5:256363-256387
chr5:256363YR	GACTTGGAATTTGAATCCACCTTTC	YJM789	chr5:256363-256387
chr5:256797SF	ATCCAGGATGGTAAATATTTGAGCT	s288c	chr5:256797-256821
chr5:256797SR	AGCTCAAATATTTACCATCCTGGAT	s288c	chr5:256797-256821
chr5:256797YF	ATCCAGGATGGTGAATATTTGAGCT	YJM789	chr5:256797-256821
chr5:256797YR	AGCTCAAATATTCACCATCCTGGAT	YJM789	chr5:256797-256821
chr5:256986SF	ATCTGGGTAGATAATGGTACCGTTA	s288c	chr5:256986-257010
chr5:256986SR	TAACGGTACCATTATCTACCCAGAT	s288c	chr5:256986-257010
chr5:256986YF	ATCTGGGTAGATGATGGTACCGTTA	YJM789	chr5:256986-257010
chr5:256986YR	TAACGGTACCATCATCTACCCAGAT	YJM789	chr5:256986-257010
chr5:261180SF	TATACAAAATGCACATCGGTAGAAA	s288c	chr5:261180-261204
chr5:261180SR	TTTCTACCGATGTGCATTTTGTATA	s288c	chr5:261180-261204
chr5:261180YF	TATACAAAATGCTCATCGGTAGAAA	YJM789	chr5:261180-261204
chr5:261180YR	TTTCTACCGATGAGCATTTTGTATA	YJM789	chr5:261180-261204
chr5:261286SF	TATAGGCTACCACATAAAAGAACAG	s288c	chr5:261286-261310
chr5:261286SR	CTGTTCTTTTATGTGGTAGCCTATA	s288c	chr5:261286-261310
chr5:261286YF	TATAGGCTACCATATAAAAGAACAG	YJM789	chr5:261286-261310
chr5:261286YR	CTGTTCTTTTATATGGTAGCCTATA	YJM789	chr5:261286-261310
chr5:262449SF	TGGGAATATTATAAAATGAGGAGGA	s288c	chr5:262449-262473
chr5:262449SR	TCCTCCTCATTTTATAATATTCCCA	s288c	chr5:262449-262473
chr5:262449YF	TGGGAATATTATTAAATGAGGAGGA	YJM789	chr5:262449-262473
chr5:262449YR	TCCTCCTCATTTAATAATATTCCCA	YJM789	chr5:262449-262473
chr5:262784SF	CCATTGTTTGGATTCGAAATTTTAG	s288c	chr5:262784-262808
chr5:262784SR	CTAAAATTTCGAATCCAAACAATGG	s288c	chr5:262784-262808
chr5:262784YF	CCATTGTTTGGACTCGAAATTTTAG	YJM789	chr5:262784-262808
chr5:262784YR	CTAAAATTTCGAGTCCAAACAATGG	YJM789	chr5:262784-262808
chr5:263639SF	TCTAGTTTTTCATTCTTCCTCTCAA	s288c	chr5:263639-263663
chr5:263639SR	TTGAGAGGAAGAATGAAAAACTAGA	s288c	chr5:263639-263663
chr5:263639YF	TCTAGTTTTTCACTCTTCCTCTCAA	YJM789	chr5:263639-263663
chr5:263639YR	TTGAGAGGAAGAGTGAAAAACTAGA	YJM789	chr5:263639-263663
chr5:265677SF	AAAGGTAATATCAGCACCATTCAAA	s288c	chr5:265677-265701
chr5:265677SR	TTTGAATGGTGCTGATATTACCTTT	s288c	chr5:265677-265701
chr5:265677YF	AAAGGTAATATCGGCACCATTCAAA	YJM789	chr5:265677-265701
chr5:265677YR	TTTGAATGGTGCCGATATTACCTTT	YJM789	chr5:265677-265701
chr5:265862SF	CCAAAGTTTAGACGGTAAATACTTG	s288c	chr5:265862-265886
chr5:265862SR	CAAGTATTTACCGTCTAAACTTTGG	s288c	chr5:265862-265886
chr5:265862YF	CCAAAGTTTAGATAGTAAATACTTG	YJM789	chr5:265862-265886
chr5:265862YR	CAAGTATTTACTATCTAAACTTTGG	YJM789	chr5:265862-265886
chr5:266203SF	GTTCACATAGTCACATAACCACTAG	s288c	chr5:266203-266227
chr5:266203SR	CTAGTGGTTATGTGACTATGTGAAC	s288c	chr5:266203-266227
chr5:266203YF	GTTCACATAGTCGCATAACCACTAG	YJM789	chr5:266203-266227
chr5:266203YR	CTAGTGGTTATGCGACTATGTGAAC	YJM789	chr5:266203-266227
chr5:268965SF	GGAAAAGATGTGTTGAGATTTGTAA	s288c	chr5:268965-268989
chr5:268965SR	TTACAAATCTCAACACATCTTTTCC	s288c	chr5:268965-268989
chr5:268965YF	GGAAAAGATGTTTTGAGATTTGTAA	YJM789	chr5:268965-268989
chr5:268965YR	TTACAAATCTCAAAACATCTTTTCC	YJM789	chr5:268965-268989
chr5:269020SF	TGTTCACATTAAATTAATCGACGCA	s288c	chr5:269020-269044
chr5:269020SR	TGCGTCGATTAATTTAATGTGAACA	s288c	chr5:269020-269044
chr5:269020YF	TGTTCACATTAACTTAATCGACGCA	YJM789	chr5:269020-269044
chr5:269020YR	TGCGTCGATTAAGTTAATGTGAACA	YJM789	chr5:269020-269044
chr5:269880SF	AGCTCTAGTCAGTATCAGGGTTAAA	s288c	chr5:269880-269904
chr5:269880SR	TTTAACCCTGATACTGACTAGAGCT	s288c	chr5:269880-269904
chr5:269880YF	AGCTCTAGTCAGCATCAGGGTTAAA	YJM789	chr5:269880-269904
chr5:269880YR	TTTAACCCTGATGCTGACTAGAGCT	YJM789	chr5:269880-269904
chr5:270219SF	ACCGTTTAACACTAAGCGTAATTAA	s288c	chr5:270219-270243
chr5:270219SR	TTAATTACGCTTAGTGTTAAACGGT	s288c	chr5:270219-270243
chr5:270219YF	ACCGTTTAACACCAAGCGTAATTAA	YJM789	chr5:270219-270243
chr5:270219YR	TTAATTACGCTTGGTGTTAAACGGT	YJM789	chr5:270219-270243
chr5:271142SF	GATGTTCGAAGGGTAAATTTTCTTT	s288c	chr5:271142-271166
chr5:271142SR	AAAGAAAATTTACCCTTCGAACATC	s288c	chr5:271142-271166
chr5:271142YF	GATGTTCGAAGGATAAATTTTCTTT	YJM789	chr5:271142-271166
chr5:271142YR	AAAGAAAATTTATCCTTCGAACATC	YJM789	chr5:271142-271166
chr5:271195SF	GTTGTTCCTTATCATGTATCCGTTT	s288c	chr5:271195-271219
chr5:271195SR	AAACGGATACATGATAAGGAACAAC	s288c	chr5:271195-271219
chr5:271195YF	GTTGTCCCTTATCATGTATCCGTTT	YJM789	chr5:271195-271219
chr5:271195YR	AAACGGATACATGATAAGGGACAAC	YJM789	chr5:271195-271219
chr5:271363SF	AAGAAGAATGATTATTGTGTGCTCA	s288c	chr5:271363-271387
chr5:271363SR	TGAGCACACAATAATCATTCTTCTT	s288c	chr5:271363-271387
chr5:271363YF	AAAAAGAATAATTATTGTGTGCTCA	YJM789	chr5:271363-271387
chr5:271363YR	TGAGCACACAATAATTATTCTTTTT	YJM789	chr5:271363-271387
chr5:272155SF	GTGTAATTATTTTCAAGAAGCCTTC	s288c	chr5:272155-272179
chr5:272155SR	GAAGGCTTCTTGAAAATAATTACAC	s288c	chr5:272155-272179
chr5:272155YF	GTGTAATTATTTCCAAGAAGCCTTC	YJM789	chr5:272155-272179
chr5:272155YR	GAAGGCTTCTTGGAAATAATTACAC	YJM789	chr5:272155-272179
chr5:272646SF	TCATCAACAAATGCCAGTAGTAGTC	s288c	chr5:272646-272670
chr5:272646SR	GACTACTACTGGCATTTGTTGATGA	s288c	chr5:272646-272670
chr5:272646YF	TCATCAACAAATTCCAGTAGTAGTC	YJM789	chr5:272646-272670
chr5:272646YR	GACTACTACTGGAATTTGTTGATGA	YJM789	chr5:272646-272670
chr5:273707SF	CTCAAGGGTAGGTGGGATATCTTTA	s288c	chr5:273707-273731
chr5:273707SR	TAAAGATATCCCACCTACCCTTGAG	s288c	chr5:273707-273731
chr5:273707YF	CTCAAGGGTAGGAGGGATATCTTTA	YJM789	chr5:273707-273731
chr5:273707YR	TAAAGATATCCCTCCTACCCTTGAG	YJM789	chr5:273707-273731
chr5:276195SF	TAACATAAATGGCTCTAGTATGCAA	s288c	chr5:276195-276219
chr5:276195SR	TTGCATACTAGAGCCATTTATGTTA	s288c	chr5:276195-276219
chr5:276195YF	TAACATAAATGGATCTAGTATGCAA	YJM789	chr5:276195-276219
chr5:276195YR	TTGCATACTAGATCCATTTATGTTA	YJM789	chr5:276195-276219
chr5:278498SF	ATTGTAAATATACTTTCTACGGCGC	s288c	chr5:278498-278522
chr5:278498SR	GCGCCGTAGAAAGTATATTTACAAT	s288c	chr5:278498-278522
chr5:278498YF	ATTGTAAATATATTTTCTACGGCGC	YJM789	chr5:278498-278522
chr5:278498YR	GCGCCGTAGAAAATATATTTACAAT	YJM789	chr5:278498-278522
chr5:291700SF	GCTAAAAAATAATATCCTCGAGGCA	s288c	chr5:291700-291724
chr5:291700SR	TGCCTCGAGGATATTATTTTTTAGC	s288c	chr5:291700-291724
chr5:291700YF	GCTAAAAAATAGTATCCTCGAGGCA	YJM789	chr5:291700-291724
chr5:291700YR	TGCCTCGAGGATACTATTTTTTAGC	YJM789	chr5:291700-291724
chr5:291851SF	TATTGCTGGGTGGAAAAATACAAGT	s288c	chr5:291851-291875
chr5:291851SR	ACTTGTATTTTTCCACCCAGCAATA	s288c	chr5:291851-291875
chr5:291851YF	TATTGCTGGGTGAAAAAATACAAGT	YJM789	chr5:291851-291875
chr5:291851YR	ACTTGTATTTTTTCACCCAGCAATA	YJM789	chr5:291851-291875
chr5:292213SF	ATTAAATTACTACCCACCATTTGTG	s288c	chr5:292213-292237
chr5:292213SR	CACAAATGGTGGGTAGTAATTTAAT	s288c	chr5:292213-292237
chr5:292213YF	ATTAAATTACTATCCACCATTTGTG	YJM789	chr5:292213-292237
chr5:292213YR	CACAAATGGTGGATAGTAATTTAAT	YJM789	chr5:292213-292237
chr5:294700SF	ACAACATAAGGTTCCTATTCAGCAG	s288c	chr5:294700-294724
chr5:294700SR	CTGCTGAATAGGAACCTTATGTTGT	s288c	chr5:294700-294724
chr5:294700YF	ACAACATAAGGTGCCTATTCAGCAG	YJM789	chr5:294700-294724
chr5:294700YR	CTGCTGAATAGGCACCTTATGTTGT	YJM789	chr5:294700-294724
chr5:300724SF	ATGAAGCATGGTGTTAGAAATTCCT	s288c	chr5:300724-300748
chr5:300724SR	AGGAATTTCTAACACCATGCTTCAT	s288c	chr5:300724-300748
chr5:300724YF	ATGAAGCATGGTATTAGAAATTCCT	YJM789	chr5:300724-300748
chr5:300724YR	AGGAATTTCTAATACCATGCTTCAT	YJM789	chr5:300724-300748
chr5:305246SF	CTGATGTCAAAGGAGATATGAGAAT	s288c	chr5:305246-305270
chr5:305246SR	ATTCTCATATCTCCTTTGACATCAG	s288c	chr5:305246-305270
chr5:305246YF	CTGATGTCAAAGAAGATATGAGAAT	YJM789	chr5:305246-305270
chr5:305246YR	ATTCTCATATCTTCTTTGACATCAG	YJM789	chr5:305246-305270
chr5:307369SF	AGATTGCATCATCAGAAAAGTAAAA	s288c	chr5:307369-307393
chr5:307369SR	TTTTACTTTTCTGATGATGCAATCT	s288c	chr5:307369-307393
chr5:307369YF	AGATTGCATCATTAGAAAAGTAAAA	YJM789	chr5:307369-307393
chr5:307369YR	TTTTACTTTTCTAATGATGCAATCT	YJM789	chr5:307369-307393
chr5:308119SF	AACTAAGCGTACGAAGCAAATATTA	s288c	chr5:308119-308143
chr5:308119SR	TAATATTTGCTTCGTACGCTTAGTT	s288c	chr5:308119-308143
chr5:308119YF	AACTAAGCGTACAAAGCAAATATTA	YJM789	chr5:308119-308143
chr5:308119YR	TAATATTTGCTTTGTACGCTTAGTT	YJM789	chr5:308119-308143
chr5:308694SF	AAACTCTTTCTGCAACATTTCAAAC	s288c	chr5:308694-308718
chr5:308694SR	GTTTGAAATGTTGCAGAAAGAGTTT	s288c	chr5:308694-308718
chr5:308694YF	AAACTCTTTCTGTAACATTTCAAAC	YJM789	chr5:308694-308718
chr5:308694YR	GTTTGAAATGTTACAGAAAGAGTTT	YJM789	chr5:308694-308718
chr5:310861SF	TCTGGTAAGGTTTCAATAATCTTGC	s288c	chr5:310861-310885
chr5:310861SR	GCAAGATTATTGAAACCTTACCAGA	s288c	chr5:310861-310885
chr5:310861YF	TCTGGTAAGGTTCCAATAATCTTGC	YJM789	chr5:310861-310885
chr5:310861YR	GCAAGATTATTGGAACCTTACCAGA	YJM789	chr5:310861-310885
chr5:317202SF	GAGGGAATAGTTATTGCTAGCTTTA	s288c	chr5:317202-317226
chr5:317202SR	TAAAGCTAGCAATAACTATTCCCTC	s288c	chr5:317202-317226
chr5:317202YF	GAGGGAATAGTTGTTGCTAGCTTTA	YJM789	chr5:317202-317226
chr5:317202YR	TAAAGCTAGCAACAACTATTCCCTC	YJM789	chr5:317202-317226
chr5:318924SF	TTCATCACATTCAATAAGCTCAAAA	s288c	chr5:318924-318948
chr5:318924SR	TTTTGAGCTTATTGAATGTGATGAA	s288c	chr5:318924-318948
chr5:318924YF	TTCATCACATTCGATAAGCTCAAAA	YJM789	chr5:318924-318948
chr5:318924YR	TTTTGAGCTTATCGAATGTGATGAA	YJM789	chr5:318924-318948
chr5:319259SF	ATATGGTAGACCCTAAGAACAAAAA	s288c	chr5:319259-319283
chr5:319259SR	TTTTTGTTCTTAGGGTCTACCATAT	s288c	chr5:319259-319283
chr5:319259YF	ATATGGTAGACCTTAAGAACAAAAA	YJM789	chr5:319259-319283
chr5:319259YR	TTTTTGTTCTTAAGGTCTACCATAT	YJM789	chr5:319259-319283
chr5:324106SF	TCATACTGTCAACTTTTTGAACATG	s288c	chr5:324106-324130
chr5:324106SR	CATGTTCAAAAAGTTGACAGTATGA	s288c	chr5:324106-324130
chr5:324106YF	TCATACTGTCAGGTTTTTGAACATG	YJM789	chr5:324106-324130
chr5:324106YR	CATGTTCAAAAACCTGACAGTATGA	YJM789	chr5:324106-324130
chr5:331961SF	GATGTTAAATCAGAGCTGCTGAATG	s288c	chr5:331961-331985
chr5:331961SR	CATTCAGCAGCTCTGATTTAACATC	s288c	chr5:331961-331985
chr5:331961YF	GATGTTAAATCAAAGCTGCTGAATG	YJM789	chr5:331961-331985
chr5:331961YR	CATTCAGCAGCTTTGATTTAACATC	YJM789	chr5:331961-331985
chr5:332444SF	AATCAAAAAGTACCGTGGACGTTAT	s288c	chr5:332444-332468
chr5:332444SR	ATAACGTCCACGGTACTTTTTGATT	s288c	chr5:332444-332468
chr5:332444YF	AATCAAAAAGTATCGTGGACGTTAT	YJM789	chr5:332444-332468
chr5:332444YR	ATAACGTCCACGATACTTTTTGATT	YJM789	chr5:332444-332468
chr5:332466SF	TATCCGATGGCAGGAATTTATTCAA	s288c	chr5:332466-332490
chr5:332466SR	TTGAATAAATTCCTGCCATCGGATA	s288c	chr5:332466-332490
chr5:332466YF	TATCCGATGGCAAGAATTTATTCAA	YJM789	chr5:332466-332490
chr5:332466YR	TTGAATAAATTCTTGCCATCGGATA	YJM789	chr5:332466-332490
chr5:333018SF	ATGGATGAATACGTCATATAAACCA	s288c	chr5:333018-333042
chr5:333018SR	TGGTTTATATGACGTATTCATCCAT	s288c	chr5:333018-333042
chr5:333018YF	ATGGATGAATACATCATATAAACCA	YJM789	chr5:333018-333042
chr5:333018YR	TGGTTTATATGATGTATTCATCCAT	YJM789	chr5:333018-333042
chr5:333235SF	TGTAGAACTAGAGTGGTTTATCATG	s288c	chr5:333235-333259
chr5:333235SR	CATGATAAACCACTCTAGTTCTACA	s288c	chr5:333235-333259
chr5:333235YF	TGTAGAACTAGAATGGTTTATCATG	YJM789	chr5:333235-333259
chr5:333235YR	CATGATAAACCATTCTAGTTCTACA	YJM789	chr5:333235-333259
chr5:333653SF	GTGGTAGAACCACTTTTGAACATTC	s288c	chr5:333653-333677
chr5:333653SR	GAATGTTCAAAAGTGGTTCTACCAC	s288c	chr5:333653-333677
chr5:333653YF	GTGGTAGAACCAGTTTTGAACATTC	YJM789	chr5:333653-333677
chr5:333653YR	GAATGTTCAAAACTGGTTCTACCAC	YJM789	chr5:333653-333677
chr5:333672SF	ACATTCTTGGACAAGTTTTCTTGGA	s288c	chr5:333672-333696
chr5:333672SR	TCCAAGAAAACTTGTCCAAGAATGT	s288c	chr5:333672-333696
chr5:333672YF	ACATTCTTGGACGAGTTTTCTTGGA	YJM789	chr5:333672-333696
chr5:333672YR	TCCAAGAAAACTCGTCCAAGAATGT	YJM789	chr5:333672-333696
chr5:334200SF	TGTTACTTGAAACATTAAACGATGA	s288c	chr5:334200-334224
chr5:334200SR	TCATCGTTTAATGTTTCAAGTAACA	s288c	chr5:334200-334224
chr5:334200YF	TGTTACTTGAAATATTAAACGATGA	YJM789	chr5:334200-334224
chr5:334200YR	TCATCGTTTAATATTTCAAGTAACA	YJM789	chr5:334200-334224
chr5:337657SF	TTGTTTTACCATCCCCTTCCATTTA	s288c	chr5:337657-337681
chr5:337657SR	TAAATGGAAGGGGATGGTAAAACAA	s288c	chr5:337657-337681
chr5:337657YF	TTGTTTTACCACCCCCTTCCATTTA	YJM789	chr5:337657-337681
chr5:337657YR	TAAATGGAAGGGGGTGGTAAAACAA	YJM789	chr5:337657-337681
chr5:338253SF	AAAGGAGATGTCTACCTTTAAAGTA	s288c	chr5:338253-338277
chr5:338253SR	TACTTTAAAGGTAGACATCTCCTTT	s288c	chr5:338253-338277
chr5:338253YF	AAAGGAGATGTCCACCTTTAAAGTA	YJM789	chr5:338253-338277
chr5:338253YR	TACTTTAAAGGTGGACATCTCCTTT	YJM789	chr5:338253-338277
chr5:339026SF	CATTAACAACAAGTGTCGATAAACT	s288c	chr5:339026-339050
chr5:339026SR	AGTTTATCGACACTTGTTGTTAATG	s288c	chr5:339026-339050
chr5:339026YF	CATTAACAACAAATGTCGATAAACT	YJM789	chr5:339026-339050
chr5:339026YR	AGTTTATCGACATTTGTTGTTAATG	YJM789	chr5:339026-339050
chr5:339285SF	TTGTATCGCTTTAAGGACTATGGTC	s288c	chr5:339285-339309
chr5:339285SR	GACCATAGTCCTTAAAGCGATACAA	s288c	chr5:339285-339309
chr5:339285YF	TTGTATCGCTTTGAGGACTATGGTC	YJM789	chr5:339285-339309
chr5:339285YR	GACCATAGTCCTCAAAGCGATACAA	YJM789	chr5:339285-339309
chr5:339539SF	GTATAGCAGGATCCTGAAAAGTATT	s288c	chr5:339539-339563
chr5:339539SR	AATACTTTTCAGGATCCTGCTATAC	s288c	chr5:339539-339563
chr5:339539YF	GTATAGCAGGATTCTGAAAAGTATT	YJM789	chr5:339539-339563
chr5:339539YR	AATACTTTTCAGAATCCTGCTATAC	YJM789	chr5:339539-339563
chr5:340276SF	CAGATCTCTCAGTACCTTCTCTCAA	s288c	chr5:340276-340300
chr5:340276SR	TTGAGAGAAGGTACTGAGAGATCTG	s288c	chr5:340276-340300
chr5:340276YF	CAGATCTCTCAGCACCTTCTCTCAA	YJM789	chr5:340276-340300
chr5:340276YR	TTGAGAGAAGGTGCTGAGAGATCTG	YJM789	chr5:340276-340300
chr5:345026SF	GAAGATGTTGCCTGATATATTTCCC	s288c	chr5:345026-345050
chr5:345026SR	GGGAAATATATCAGGCAACATCTTC	s288c	chr5:345026-345050
chr5:345026YF	GAAGATGTTGCCAGATATATTTCCC	YJM789	chr5:345026-345050
chr5:345026YR	GGGAAATATATCTGGCAACATCTTC	YJM789	chr5:345026-345050
chr5:345829SF	GCTTGTATGGTAGTGGTTTGATTTT	s288c	chr5:345829-345853
chr5:345829SR	AAAATCAAACCACTACCATACAAGC	s288c	chr5:345829-345853
chr5:345829YF	GCTTGTATGGTAATGGTTTGATTTT	YJM789	chr5:345829-345853
chr5:345829YR	AAAATCAAACCATTACCATACAAGC	YJM789	chr5:345829-345853
chr5:346409SF	CGCAAGGGAAATAATTATGAATGCA	s288c	chr5:346409-346433
chr5:346409SR	TGCATTCATAATTATTTCCCTTGCG	s288c	chr5:346409-346433
chr5:346409YF	CGCAAGGGAAATGATTATGAATGCA	YJM789	chr5:346409-346433
chr5:346409YR	TGCATTCATAATCATTTCCCTTGCG	YJM789	chr5:346409-346433
chr5:347129SF	AAGTTGAGTATTCGCTCTAATCCTC	s288c	chr5:347129-347153
chr5:347129SR	GAGGATTAGAGCGAATACTCAACTT	s288c	chr5:347129-347153
chr5:347129YF	AAGTTGAGTATTGGCTCTAATCCTC	YJM789	chr5:347129-347153
chr5:347129YR	GAGGATTAGAGCCAATACTCAACTT	YJM789	chr5:347129-347153
chr5:347938SF	TTGCAATTGCTTAGTTAGTTTGGAA	s288c	chr5:347938-347962
chr5:347938SR	TTCCAAACTAACTAAGCAATTGCAA	s288c	chr5:347938-347962
chr5:347938YF	TTGCAATTGCTTGGTTAGTTTGGAA	YJM789	chr5:347938-347962
chr5:347938YR	TTCCAAACTAACCAAGCAATTGCAA	YJM789	chr5:347938-347962
chr5:348403SF	GTTTCTTGATGAAGTAGGATAGTCG	s288c	chr5:348403-348427
chr5:348403SR	CGACTATCCTACTTCATCAAGAAAC	s288c	chr5:348403-348427
chr5:348403YF	GTTTCTTGATGAGGTAGGATAGTCG	YJM789	chr5:348403-348427
chr5:348403YR	CGACTATCCTACCTCATCAAGAAAC	YJM789	chr5:348403-348427
chr5:349444SF	GATTTAATTGGCCTTTCTACTATGC	s288c	chr5:349444-349468
chr5:349444SR	GCATAGTAGAAAGGCCAATTAAATC	s288c	chr5:349444-349468
chr5:349444YF	GATTTAATTGGTCTTTCTACTATGC	YJM789	chr5:349444-349468
chr5:349444YR	GCATAGTAGAAAGACCAATTAAATC	YJM789	chr5:349444-349468
chr5:351263SF	ATCTTCATTTCCATCCACTGTCTTA	s288c	chr5:351263-351287
chr5:351263SR	TAAGACAGTGGATGGAAATGAAGAT	s288c	chr5:351263-351287
chr5:351263YF	ATCTTCATTTCCGTCCACTGTCTTA	YJM789	chr5:351263-351287
chr5:351263YR	TAAGACAGTGGACGGAAATGAAGAT	YJM789	chr5:351263-351287
chr5:352558SF	AGCAATAGCTTCTCTGTAGATTCTT	s288c	chr5:352558-352582
chr5:352558SR	AAGAATCTACAGAGAAGCTATTGCT	s288c	chr5:352558-352582
chr5:352558YF	AGCAATAGCTTCACTGTAGATTCTT	YJM789	chr5:352558-352582
chr5:352558YR	AAGAATCTACAGTGAAGCTATTGCT	YJM789	chr5:352558-352582
chr5:353391SF	CCTGACTAAACTCCTTCTGTTATTT	s288c	chr5:353391-353415
chr5:353391SR	AAATAACAGAAGGAGTTTAGTCAGG	s288c	chr5:353391-353415
chr5:353391YF	CCTGACTAAACTTCTTCTGTTATTT	YJM789	chr5:353391-353415
chr5:353391YR	AAATAACAGAAGAAGTTTAGTCAGG	YJM789	chr5:353391-353415
chr5:353433SF	CTGCATTTTTAGATGTATTTGAGCA	s288c	chr5:353433-353457
chr5:353433SR	TGCTCAAATACATCTAAAAATGCAG	s288c	chr5:353433-353457
chr5:353433YF	CTGCATTTTGAGATGTATTTGAGCA	YJM789	chr5:353433-353457
chr5:353433YR	TGCTCAAATACATCTCAAAATGCAG	YJM789	chr5:353433-353457
chr5:356821SF	AATAATCCCAGAATGAGATTCGGAC	s288c	chr5:356821-356845
chr5:356821SR	GTCCGAATCTCATTCTGGGATTATT	s288c	chr5:356821-356845
chr5:356821YF	AATAATCCCAGAGTGAGATTCGGAC	YJM789	chr5:356821-356845
chr5:356821YR	GTCCGAATCTCACTCTGGGATTATT	YJM789	chr5:356821-356845
chr5:357717SF	CATCAAATAAATCGGGATTGTTTCG	s288c	chr5:357717-357741
chr5:357717SR	CGAAACAATCCCGATTTATTTGATG	s288c	chr5:357717-357741
chr5:357717YF	CATCAAATAAATTGGGATTGTTTCG	YJM789	chr5:357717-357741
chr5:357717YR	CGAAACAATCCCAATTTATTTGATG	YJM789	chr5:357717-357741
chr5:357860SF	AGTTGTATTTCACTTCACCTACTGT	s288c	chr5:357860-357884
chr5:357860SR	ACAGTAGGTGAAGTGAAATACAACT	s288c	chr5:357860-357884
chr5:357860YF	AGTTGTATTTCATTTCACCTACTGT	YJM789	chr5:357860-357884
chr5:357860YR	ACAGTAGGTGAAATGAAATACAACT	YJM789	chr5:357860-357884
chr5:361227SF	TAACAGATTAAGTGCTGTTCCTAAA	s288c	chr5:361227-361251
chr5:361227SR	TTTAGGAACAGCACTTAATCTGTTA	s288c	chr5:361227-361251
chr5:361227YF	TAACAGATTAAGCGCTGTTCCTAAA	YJM789	chr5:361227-361251
chr5:361227YR	TTTAGGAACAGCGCTTAATCTGTTA	YJM789	chr5:361227-361251
chr5:362816SF	AGATCATAAATTCTAACGCATGCAT	s288c	chr5:362816-362840
chr5:362816SR	ATGCATGCGTTAGAATTTATGATCT	s288c	chr5:362816-362840
chr5:362816YF	AGATCATAAATTTTAACGCATGCAT	YJM789	chr5:362816-362840
chr5:362816YR	ATGCATGCGTTAAAATTTATGATCT	YJM789	chr5:362816-362840
chr5:364026SF	AACTGATACCTTCCATACTAGAAAA	s288c	chr5:364026-364050
chr5:364026SR	TTTTCTAGTATGGAAGGTATCAGTT	s288c	chr5:364026-364050
chr5:364026YF	AACTGATACCTTTCATACTAGAAAA	YJM789	chr5:364026-364050
chr5:364026YR	TTTTCTAGTATGAAAGGTATCAGTT	YJM789	chr5:364026-364050
chr5:364043SF	CTAGAAAAGACATTCAGTTGAATCC	s288c	chr5:364043-364067
chr5:364043SR	GGATTCAACTGAATGTCTTTTCTAG	s288c	chr5:364043-364067
chr5:364043YF	CTAGAAAAGACAATCAGTTGAATCC	YJM789	chr5:364043-364067
chr5:364043YR	GGATTCAACTGATTGTCTTTTCTAG	YJM789	chr5:364043-364067
chr5:364066SF	CCTTCTCCAAATCAAGGATACTATT	s288c	chr5:364066-364090
chr5:364066SR	AATAGTATCCTTGATTTGGAGAAGG	s288c	chr5:364066-364090
chr5:364066YF	CCTTCTCCAAATTAAGGATACTATT	YJM789	chr5:364066-364090
chr5:364066YR	AATAGTATCCTTAATTTGGAGAAGG	YJM789	chr5:364066-364090
chr5:364134SF	AGAACTAAATTACGTTCATAGGGGT	s288c	chr5:364134-364158
chr5:364134SR	ACCCCTATGAACGTAATTTAGTTCT	s288c	chr5:364134-364158
chr5:364134YF	AGAACTAAATTATGTTCATAGGGGT	YJM789	chr5:364134-364158
chr5:364134YR	ACCCCTATGAACATAATTTAGTTCT	YJM789	chr5:364134-364158
chr5:364309SF	TTTCATTCGAGCAATGAAGTACATT	s288c	chr5:364309-364333
chr5:364309SR	AATGTACTTCATTGCTCGAATGAAA	s288c	chr5:364309-364333
chr5:364309YF	TTTCATTCGAGCTATGAAGTACATT	YJM789	chr5:364309-364333
chr5:364309YR	AATGTACTTCATAGCTCGAATGAAA	YJM789	chr5:364309-364333
chr5:368690SF	TGTTCTTCTTTGAATAAGTAGAACC	s288c	chr5:368690-368714
chr5:368690SR	GGTTCTACTTATTCAAAGAAGAACA	s288c	chr5:368690-368714
chr5:368690YF	TGTTCTTCTTTGGATAAGTAGAACC	YJM789	chr5:368690-368714
chr5:368690YR	GGTTCTACTTATCCAAAGAAGAACA	YJM789	chr5:368690-368714
chr5:368755SF	TTTCAAGTACGGCAAAACAAATTGA	s288c	chr5:368755-368779
chr5:368755SR	TCAATTTGTTTTGCCGTACTTGAAA	s288c	chr5:368755-368779
chr5:368755YF	TTTCAAGTACGGTAAAACAAATTGA	YJM789	chr5:368755-368779
chr5:368755YR	TCAATTTGTTTTACCGTACTTGAAA	YJM789	chr5:368755-368779
chr5:368841SF	AATGGAAGAACCTGTTATTGCTATT	s288c	chr5:368841-368865
chr5:368841SR	AATAGCAATAACAGGTTCTTCCATT	s288c	chr5:368841-368865
chr5:368841YF	AATGGAAGAACCGGTTATTGCTATT	YJM789	chr5:368841-368865
chr5:368841YR	AATAGCAATAACCGGTTCTTCCATT	YJM789	chr5:368841-368865
chr5:370212SF	TTAATGGTTCTGCACTGTATTGTGA	s288c	chr5:370212-370236
chr5:370212SR	TCACAATACAGTGCAGAACCATTAA	s288c	chr5:370212-370236
chr5:370212YF	TTAATGGTTCTGTACTGTATTGTGA	YJM789	chr5:370212-370236
chr5:370212YR	TCACAATACAGTACAGAACCATTAA	YJM789	chr5:370212-370236
chr5:370888SF	TACTAGCCCGTTACTAGTAATTAGG	s288c	chr5:370888-370912
chr5:370888SR	CCTAATTACTAGTAACGGGCTAGTA	s288c	chr5:370888-370912
chr5:370888YF	TTCTAGCCCGTTGCTAGTAATTAGG	YJM789	chr5:370888-370912
chr5:370888YR	CCTAATTACTAGCAACGGGCTAGAA	YJM789	chr5:370888-370912
chr5:370939SF	TAGAGTATGTAAAACGCCTCTTGAC	s288c	chr5:370939-370963
chr5:370939SR	GTCAAGAGGCGTTTTACATACTCTA	s288c	chr5:370939-370963
chr5:370939YF	TAGAGTATGTAAGACGCCTCTTGAC	YJM789	chr5:370939-370963
chr5:370939YR	GTCAAGAGGCGTCTTACATACTCTA	YJM789	chr5:370939-370963
chr5:371200SF	TCCAGTCCTTTCGTAGCTTATTATG	s288c	chr5:371200-371224
chr5:371200SR	CATAATAAGCTACGAAAGGACTGGA	s288c	chr5:371200-371224
chr5:371200YF	TCCAGTCCTTTCATAGCTTATTATG	YJM789	chr5:371200-371224
chr5:371200YR	CATAATAAGCTATGAAAGGACTGGA	YJM789	chr5:371200-371224
chr5:372041SF	AAATGTTTCTCCTACAAACAGATTT	s288c	chr5:372041-372065
chr5:372041SR	AAATCTGTTTGTAGGAGAAACATTT	s288c	chr5:372041-372065
chr5:372041YF	AAATGTTTCTCCCACAAACAGATTT	YJM789	chr5:372041-372065
chr5:372041YR	AAATCTGTTTGTGGGAGAAACATTT	YJM789	chr5:372041-372065
chr5:372232SF	GTTCATGGAAAGTTCAACAATGGAA	s288c	chr5:372232-372256
chr5:372232SR	TTCCATTGTTGAACTTTCCATGAAC	s288c	chr5:372232-372256
chr5:372232YF	GTTCATGGAAAGATCAACAATGGAA	YJM789	chr5:372232-372256
chr5:372232YR	TTCCATTGTTGATCTTTCCATGAAC	YJM789	chr5:372232-372256
chr5:372471SF	ATCGAGTTATCATAAAGAACACTCG	s288c	chr5:372471-372495
chr5:372471SR	CGAGTGTTCTTTATGATAACTCGAT	s288c	chr5:372471-372495
chr5:372471YF	ATCGAGTTATCACAAAGAACACTCG	YJM789	chr5:372471-372495
chr5:372471YR	CGAGTGTTCTTTGTGATAACTCGAT	YJM789	chr5:372471-372495
chr5:372726SF	TTTTGAGTTGGAAATGAGTGAAAAC	s288c	chr5:372726-372750
chr5:372726SR	GTTTTCACTCATTTCCAACTCAAAA	s288c	chr5:372726-372750
chr5:372726YF	TTTTGAGTTGGATATGAGTGAAAAC	YJM789	chr5:372726-372750
chr5:372726YR	GTTTTCACTCATATCCAACTCAAAA	YJM789	chr5:372726-372750
chr5:373720SF	GCTATTTACAGGATACACTAGAGAT	s288c	chr5:373720-373744
chr5:373720SR	ATCTCTAGTGTATCCTGTAAATAGC	s288c	chr5:373720-373744
chr5:373720YF	GCTATTTACAGGGTACACTAGAGAT	YJM789	chr5:373720-373744
chr5:373720YR	ATCTCTAGTGTACCCTGTAAATAGC	YJM789	chr5:373720-373744
chr5:374799SF	TTAGAGAGCAATGCAAAAAAAAAAA	s288c	chr5:374799-374823
chr5:374799SR	TTTTTTTTTTTGCATTGCTCTCTAA	s288c	chr5:374799-374823
chr5:374799YF	TTAGAGAGCAATACAAAAAAAAAGA	YJM789	chr5:374799-374823
chr5:374799YR	TCTTTTTTTTTGTATTGCTCTCTAA	YJM789	chr5:374799-374823
chr5:375001SF	ATGGAAGAAAAACAAAGCTATCACA	s288c	chr5:375001-375025
chr5:375001SR	TGTGATAGCTTTGTTTTTCTTCCAT	s288c	chr5:375001-375025
chr5:375001YF	ATGGAAGAAAAATAAAGCTATCACA	YJM789	chr5:375001-375025
chr5:375001YR	TGTGATAGCTTTATTTTTCTTCCAT	YJM789	chr5:375001-375025
chr5:377174SF	CAGAATATTTGCTACCATTCATACA	s288c	chr5:377174-377198
chr5:377174SR	TGTATGAATGGTAGCAAATATTCTG	s288c	chr5:377174-377198
chr5:377174YF	CAGAATATTTGCCACCATTCATACA	YJM789	chr5:377174-377198
chr5:377174YR	TGTATGAATGGTGGCAAATATTCTG	YJM789	chr5:377174-377198
chr5:380708SF	ATCTAAAGCAACAGTTGCATAGTTG	s288c	chr5:380708-380732
chr5:380708SR	CAACTATGCAACTGTTGCTTTAGAT	s288c	chr5:380708-380732
chr5:380708YF	ATCTAAAGCAACTGTTGCATAGTTG	YJM789	chr5:380708-380732
chr5:380708YR	CAACTATGCAACAGTTGCTTTAGAT	YJM789	chr5:380708-380732
chr5:382309SF	TTTTTTTTTTTCGACCTCATCTCAT	s288c	chr5:382309-382333
chr5:382309SR	ATGAGATGAGGTCGAAAAAAAAAAA	s288c	chr5:382309-382333
chr5:382309YF	TTTTTTTTTTTCAACCTCATCTCAT	YJM789	chr5:382309-382333
chr5:382309YR	ATGAGATGAGGTTGAAAAAAAAAAA	YJM789	chr5:382309-382333
chr5:382898SF	TGTTTTTCTGGATGTGAACTTGAGT	s288c	chr5:382898-382922
chr5:382898SR	ACTCAAGTTCACATCCAGAAAAACA	s288c	chr5:382898-382922
chr5:382898YF	TGTTTTTCTGGACGTGAACTTGAGT	YJM789	chr5:382898-382922
chr5:382898YR	ACTCAAGTTCACGTCCAGAAAAACA	YJM789	chr5:382898-382922
chr5:383273SF	TTTGAGTACTTTCCTAGTGGAGACA	s288c	chr5:383273-383297
chr5:383273SR	TGTCTCCACTAGGAAAGTACTCAAA	s288c	chr5:383273-383297
chr5:383273YF	TTTGAGTACTTTTCTAGTGGAGACA	YJM789	chr5:383273-383297
chr5:383273YR	TGTCTCCACTAGAAAAGTACTCAAA	YJM789	chr5:383273-383297
chr5:383527SF	ATTCGACAAGTCTTCCATAATAGTG	s288c	chr5:383527-383551
chr5:383527SR	CACTATTATGGAAGACTTGTCGAAT	s288c	chr5:383527-383551
chr5:383527YF	ATTCGACAAGTCGTCCATAATAGTG	YJM789	chr5:383527-383551
chr5:383527YR	CACTATTATGGACGACTTGTCGAAT	YJM789	chr5:383527-383551
chr5:383878SF	ACCAAGATATACCAGTCTGTTGTAA	s288c	chr5:383878-383902
chr5:383878SR	TTACAACAGACTGGTATATCTTGGT	s288c	chr5:383878-383902
chr5:383878YF	ACCAAGATATACTAGTCTGTTGTAA	YJM789	chr5:383878-383902
chr5:383878YR	TTACAACAGACTAGTATATCTTGGT	YJM789	chr5:383878-383902
chr5:383959SF	TTGGTAGTTCAAACATATCTTCAAC	s288c	chr5:383959-383983
chr5:383959SR	GTTGAAGATATGTTTGAACTACCAA	s288c	chr5:383959-383983
chr5:383959YF	TTGGTAGTTCAAGCATATCTTCAAC	YJM789	chr5:383959-383983
chr5:383959YR	GTTGAAGATATGCTTGAACTACCAA	YJM789	chr5:383959-383983
chr5:384142SF	TATTATTTCATCGAAAGCATTCTCC	s288c	chr5:384142-384166
chr5:384142SR	GGAGAATGCTTTCGATGAAATAATA	s288c	chr5:384142-384166
chr5:384142YF	TATTATTTCATCAAAAGCATTCTCC	YJM789	chr5:384142-384166
chr5:384142YR	GGAGAATGCTTTTGATGAAATAATA	YJM789	chr5:384142-384166
chr5:384418SF	TAATATCGTCTGCTTGTATTCTTGA	s288c	chr5:384418-384442
chr5:384418SR	TCAAGAATACAAGCAGACGATATTA	s288c	chr5:384418-384442
chr5:384418YF	TAATATCGTCTGTTTGTATTCTTGA	YJM789	chr5:384418-384442
chr5:384418YR	TCAAGAATACAAACAGACGATATTA	YJM789	chr5:384418-384442
chr5:385651SF	AACCTGGGTAATATTAATCCAATCA	s288c	chr5:385651-385675
chr5:385651SR	TGATTGGATTAATATTACCCAGGTT	s288c	chr5:385651-385675
chr5:385651YF	AACCTGGGTAATGTTAATCCAATCA	YJM789	chr5:385651-385675
chr5:385651YR	TGATTGGATTAACATTACCCAGGTT	YJM789	chr5:385651-385675
chr5:386063SF	GATGTGATTCTGCTGTAACAACAAT	s288c	chr5:386063-386087
chr5:386063SR	ATTGTTGTTACAGCAGAATCACATC	s288c	chr5:386063-386087
chr5:386063YF	GATGTGATTCTGTTGTAACAACAAT	YJM789	chr5:386063-386087
chr5:386063YR	ATTGTTGTTACAACAGAATCACATC	YJM789	chr5:386063-386087
chr5:386182SF	GTCAATTAGTTGATATGCTAAACCA	s288c	chr5:386182-386206
chr5:386182SR	TGGTTTAGCATATCAACTAATTGAC	s288c	chr5:386182-386206
chr5:386182YF	GTCAATTAGTTAATATGCTAAACCA	YJM789	chr5:386182-386206
chr5:386182YR	TGGTTTAGCATATTAACTAATTGAC	YJM789	chr5:386182-386206
chr5:386437SF	TCCATAATGAAGGCTAGATTAAACC	s288c	chr5:386437-386461
chr5:386437SR	GGTTTAATCTAGCCTTCATTATGGA	s288c	chr5:386437-386461
chr5:386437YF	TCCATAATGAAGACTAGATTGGACC	YJM789	chr5:386437-386461
chr5:386437YR	GGTCCAATCTAGTCTTCATTATGGA	YJM789	chr5:386437-386461
chr5:386487SF	AGTCAGTAGCAGGTTCTCTTTAAAT	s288c	chr5:386487-386511
chr5:386487SR	ATTTAAAGAGAACCTGCTACTGACT	s288c	chr5:386487-386511
chr5:386487YF	AGTCAGTAGCAGATTCTTTTTAAAT	YJM789	chr5:386487-386511
chr5:386487YR	ATTTAAAAAGAATCTGCTACTGACT	YJM789	chr5:386487-386511
chr5:386492SF	GTAGCAGGTTCTCTTTAAATTGAGA	s288c	chr5:386492-386516
chr5:386492SR	TCTCAATTTAAAGAGAACCTGCTAC	s288c	chr5:386492-386516
chr5:386492YF	GTAGCAGATTCTTTTTAAATTAAGA	YJM789	chr5:386492-386516
chr5:386492YR	TCTTAATTTAAAAAGAATCTGCTAC	YJM789	chr5:386492-386516
chr5:386526SF	AGCCTTTTACTAGATGTCTAGTTTA	s288c	chr5:386526-386550
chr5:386526SR	TAAACTAGACATCTAGTAAAAGGCT	s288c	chr5:386526-386550
chr5:386526YF	AGCCTTTTACTAAATGTCTAGTTTA	YJM789	chr5:386526-386550
chr5:386526YR	TAAACTAGACATTTAGTAAAAGGCT	YJM789	chr5:386526-386550
chr5:386763SF	TTAGGCTCTAAAATAACCATGGACA	s288c	chr5:386763-386787
chr5:386763SR	TGTCCATGGTTATTTTAGAGCCTAA	s288c	chr5:386763-386787
chr5:386763YF	TTAGGCTCTAAATTAATCATGGACA	YJM789	chr5:386763-386787
chr5:386763YR	TGTCCATGATTAATTTAGAGCCTAA	YJM789	chr5:386763-386787
chr5:386998SF	GTCACGTGATAAGCACTCTTACTAT	s288c	chr5:386998-387022
chr5:386998SR	ATAGTAAGAGTGCTTATCACGTGAC	s288c	chr5:386998-387022
chr5:386998YF	GTCACGTGATACACACTCTTACTAT	YJM789	chr5:386998-387022
chr5:386998YR	ATAGTAAGAGTGTGTATCACGTGAC	YJM789	chr5:386998-387022
chr5:387070SF	CGTGAAATCGTAGTATCATAGACCT	s288c	chr5:387070-387094
chr5:387070SR	AGGTCTATGATACTACGATTTCACG	s288c	chr5:387070-387094
chr5:387070YF	CGTGAAATCGTAATATCATAGACCT	YJM789	chr5:387070-387094
chr5:387070YR	AGGTCTATGATATTACGATTTCACG	YJM789	chr5:387070-387094
chr5:387176SF	GATAAATCTTCAACTCGAACTGAAA	s288c	chr5:387176-387200
chr5:387176SR	TTTCAGTTCGAGTTGAAGATTTATC	s288c	chr5:387176-387200
chr5:387176YF	AATAAATCCTCAACTCGAACTGAAA	YJM789	chr5:387176-387200
chr5:387176YR	TTTCAGTTCGAGTTGAGGATTTATT	YJM789	chr5:387176-387200
chr5:387381SF	ATTAATTCAGAAGACAATGCTGAGA	s288c	chr5:387381-387405
chr5:387381SR	TCTCAGCATTGTCTTCTGAATTAAT	s288c	chr5:387381-387405
chr5:387381YF	ATTAATTCAGAAAACAATGCTGAGA	YJM789	chr5:387381-387405
chr5:387381YR	TCTCAGCATTGTTTTCTGAATTAAT	YJM789	chr5:387381-387405
chr5:387581SF	TAGAGGTAACTACAACAGAAGAAAT	s288c	chr5:387581-387605
chr5:387581SR	ATTTCTTCTGTTGTAGTTACCTCTA	s288c	chr5:387581-387605
chr5:387581YF	TAGAGGTAACTATAACAGAAGAAAT	YJM789	chr5:387581-387605
chr5:387581YR	ATTTCTTCTGTTATAGTTACCTCTA	YJM789	chr5:387581-387605
chr5:388525SF	TGGTATACAGACGATGAAATAAATG	s288c	chr5:388525-388549
chr5:388525SR	CATTTATTTCATCGTCTGTATACCA	s288c	chr5:388525-388549
chr5:388525YF	TGGTATACAGACAATGAAATAAATG	YJM789	chr5:388525-388549
chr5:388525YR	CATTTATTTCATTGTCTGTATACCA	YJM789	chr5:388525-388549
chr5:388540SF	GAAATAAATGCTCATGAAAAACACA	s288c	chr5:388540-388564
chr5:388540SR	TGTGTTTTTCATGAGCATTTATTTC	s288c	chr5:388540-388564
chr5:388540YF	GAAATAAATGCTGATGAAAAACACA	YJM789	chr5:388540-388564
chr5:388540YR	TGTGTTTTTCATCAGCATTTATTTC	YJM789	chr5:388540-388564
chr5:389248SF	GTCTACTTCAAATTCTTCCCTCCAA	s288c	chr5:389248-389272
chr5:389248SR	TTGGAGGGAAGAATTTGAAGTAGAC	s288c	chr5:389248-389272
chr5:389248YF	GTCTACTTCAAACTCTTCCCTCCAA	YJM789	chr5:389248-389272
chr5:389248YR	TTGGAGGGAAGAGTTTGAAGTAGAC	YJM789	chr5:389248-389272
chr5:389536SF	ATGATCAGTGGTGGAAATAAAGGTA	s288c	chr5:389536-389560
chr5:389536SR	TACCTTTATTTCCACCACTGATCAT	s288c	chr5:389536-389560
chr5:389536YF	ATGATCAGTGGTAGAAATAAACGTA	YJM789	chr5:389536-389560
chr5:389536YR	TACGTTTATTTCTACCACTGATCAT	YJM789	chr5:389536-389560
chr5:390037SF	TCTTACTCTCATTTTTTCTCGTTTC	s288c	chr5:390037-390061
chr5:390037SR	GAAACGAGAAAAAATGAGAGTAAGA	s288c	chr5:390037-390061
chr5:390037YF	TCTTACTCTCATGTTTTCTCTTTTC	YJM789	chr5:390037-390061
chr5:390037YR	GAAAAGAGAAAACATGAGAGTAAGA	YJM789	chr5:390037-390061
chr5:390138SF	AAAGCGTAGATATACTACTATGCAA	s288c	chr5:390138-390162
chr5:390138SR	TTGCATAGTAGTATATCTACGCTTT	s288c	chr5:390138-390162
chr5:390138YF	AAAGCGTAGATACACTACTATGCAA	YJM789	chr5:390138-390162
chr5:390138YR	TTGCATAGTAGTGTATCTACGCTTT	YJM789	chr5:390138-390162
chr5:390480SF	CATCCTTTCATTTTCAAATAACTCC	s288c	chr5:390480-390504
chr5:390480SR	GGAGTTATTTGAAAATGAAAGGATG	s288c	chr5:390480-390504
chr5:390480YF	CATCCTTTTATTTTCAAATAACTCC	YJM789	chr5:390480-390504
chr5:390480YR	GGAGTTATTTGAAAATAAAAGGATG	YJM789	chr5:390480-390504
chr5:390552SF	AATTTGAGGCGCATCTTTTTCAATA	s288c	chr5:390552-390576
chr5:390552SR	TATTGAAAAAGATGCGCCTCAAATT	s288c	chr5:390552-390576
chr5:390552YF	AATTTGTGGCGCATCTTTTTCAATA	YJM789	chr5:390552-390576
chr5:390552YR	TATTGAAAAAGATGCGCCACAAATT	YJM789	chr5:390552-390576
chr5:392056SF	TCCATAATAAGGGACAGAATTCCTC	s288c	chr5:392056-392080
chr5:392056SR	GAGGAATTCTGTCCCTTATTATGGA	s288c	chr5:392056-392080
chr5:392056YF	TCCATAATAAGGAACAGAATTTCCC	YJM789	chr5:392056-392080
chr5:392056YR	GGGAAATTCTGTTCCTTATTATGGA	YJM789	chr5:392056-392080
chr5:392236SF	GATATAAGAAGTTCTTTTAGGCCCT	s288c	chr5:392236-392260
chr5:392236SR	AGGGCCTAAAAGAACTTCTTATATC	s288c	chr5:392236-392260
chr5:392236YF	GATATAAGAAGTCTTTTTAGGCCCT	YJM789	chr5:392236-392260
chr5:392236YR	AGGGCCTAAAAAGACTTCTTATATC	YJM789	chr5:392236-392260
chr5:393839SF	GGAATTACGCAAATAGTGTTAAAAG	s288c	chr5:393839-393863
chr5:393839SR	CTTTTAACACTATTTGCGTAATTCC	s288c	chr5:393839-393863
chr5:393839YF	GGAATTACGCAAGTAGTGTTAAAAA	YJM789	chr5:393839-393863
chr5:393839YR	TTTTTAACACTACTTGCGTAATTCC	YJM789	chr5:393839-393863
chr5:393887SF	AAAAACTGCTAAGTTTTATCGTGGG	s288c	chr5:393887-393911
chr5:393887SR	CCCACGATAAAACTTAGCAGTTTTT	s288c	chr5:393887-393911
chr5:393887YF	AAAAACTGCTAGGTTTTATCGTGGG	YJM789	chr5:393887-393911
chr5:393887YR	CCCACGATAAAACCTAGCAGTTTTT	YJM789	chr5:393887-393911
chr5:394005SF	TTACTTTCTTGACGAATTTGTCCTC	s288c	chr5:394005-394029
chr5:394005SR	GAGGACAAATTCGTCAAGAAAGTAA	s288c	chr5:394005-394029
chr5:394005YF	TTACTTTCTTGATGAATTTGTCCTC	YJM789	chr5:394005-394029
chr5:394005YR	GAGGACAAATTCATCAAGAAAGTAA	YJM789	chr5:394005-394029
chr5:395012SF	TCCCCTTAATTGTTTATGTACCCAC	s288c	chr5:395012-395036
chr5:395012SR	GTGGGTACATAAACAATTAAGGGGA	s288c	chr5:395012-395036
chr5:395012YF	TCCCCTTAATCGTTTATGTACCCAC	YJM789	chr5:395012-395036
chr5:395012YR	GTGGGTACATAAACGATTAAGGGGA	YJM789	chr5:395012-395036
chr5:395278SF	TAGAATCTTCTTTTGAGTATGCCTG	s288c	chr5:395278-395302
chr5:395278SR	CAGGCATACTCAAAAGAAGATTCTA	s288c	chr5:395278-395302
chr5:395278YF	TAGAATCTTCTTCTGAGTATGCCTG	YJM789	chr5:395278-395302
chr5:395278YR	CAGGCATACTCAGAAGAAGATTCTA	YJM789	chr5:395278-395302
chr5:396970SF	GGAAGATGCCAAATTTATCCTTAAT	s288c	chr5:396970-396994
chr5:396970SR	ATTAAGGATAAATTTGGCATCTTCC	s288c	chr5:396970-396994
chr5:396970YF	GGAAGATGCCGAATTTATCCTTAAT	YJM789	chr5:396970-396994
chr5:396970YR	ATTAAGGATAAATTCGGCATCTTCC	YJM789	chr5:396970-396994
chr5:397737SF	AGAGTGCATATATACATTGTTGGAG	s288c	chr5:397737-397761
chr5:397737SR	CTCCAACAATGTATATATGCACTCT	s288c	chr5:397737-397761
chr5:397737YF	AGAGTGCATATAGACATTGTTGGAG	YJM789	chr5:397737-397761
chr5:397737YR	CTCCAACAATGTCTATATGCACTCT	YJM789	chr5:397737-397761
chr5:397899SF	TTATTTTTTTCCTTTGACTCGAGAA	s288c	chr5:397899-397923
chr5:397899SR	TTCTCGAGTCAAAGGAAAAAAATAA	s288c	chr5:397899-397923
chr5:397899YF	TTATTTTTTTCCCTTGACTCGAGAA	YJM789	chr5:397899-397923
chr5:397899YR	TTCTCGAGTCAAGGGAAAAAAATAA	YJM789	chr5:397899-397923
chr5:401529SF	AGCACAGAACCAAAATATACAGGAA	s288c	chr5:401529-401553
chr5:401529SR	TTCCTGTATATTTTGGTTCTGTGCT	s288c	chr5:401529-401553
chr5:401529YF	AGCACAGAACCAGAATATACAGGAA	YJM789	chr5:401529-401553
chr5:401529YR	TTCCTGTATATTCTGGTTCTGTGCT	YJM789	chr5:401529-401553
chr5:401993SF	TAGCCTTTACAATACTAGAACAAGG	s288c	chr5:401993-402017
chr5:401993SR	CCTTGTTCTAGTATTGTAAAGGCTA	s288c	chr5:401993-402017
chr5:401993YF	TAGCCTTTACAACACTAGAACAAGG	YJM789	chr5:401993-402017
chr5:401993YR	CCTTGTTCTAGTGTTGTAAAGGCTA	YJM789	chr5:401993-402017
chr5:402305SF	CTTTCAGTTTGTTTTTTGCTAGGTC	s288c	chr5:402305-402329
chr5:402305SR	GACCTAGCAAAAAACAAACTGAAAG	s288c	chr5:402305-402329
chr5:402305YF	CTTTCAGTTTGTCTTTTGCTAGGTC	YJM789	chr5:402305-402329
chr5:402305YR	GACCTAGCAAAAGACAAACTGAAAG	YJM789	chr5:402305-402329
chr5:402559SF	CGATGAAGCAATTAGAAACAGAGAT	s288c	chr5:402559-402583
chr5:402559SR	ATCTCTGTTTCTAATTGCTTCATCG	s288c	chr5:402559-402583
chr5:402559YF	CGATGAAGCAATCAGAAACAGAGAT	YJM789	chr5:402559-402583
chr5:402559YR	ATCTCTGTTTCTGATTGCTTCATCG	YJM789	chr5:402559-402583
chr5:402706SF	ACTAAGATAAGGGGGGATGAAGAAT	s288c	chr5:402706-402730
chr5:402706SR	ATTCTTCATCCCCCCTTATCTTAGT	s288c	chr5:402706-402730
chr5:402706YF	ACTAAGATAAGGAGGGATGAAGAAT	YJM789	chr5:402706-402730
chr5:402706YR	ATTCTTCATCCCTCCTTATCTTAGT	YJM789	chr5:402706-402730
chr5:403062SF	ATCTTCTCCAAAGTATGAAGAAGAG	s288c	chr5:403062-403086
chr5:403062SR	CTCTTCTTCATACTTTGGAGAAGAT	s288c	chr5:403062-403086
chr5:403062YF	ATCTTCTCCAAAATATGAAGAAGAG	YJM789	chr5:403062-403086
chr5:403062YR	CTCTTCTTCATATTTTGGAGAAGAT	YJM789	chr5:403062-403086
chr5:404226SF	CCAAGTAGGATTCTTGTTACCACAA	s288c	chr5:404226-404250
chr5:404226SR	TTGTGGTAACAAGAATCCTACTTGG	s288c	chr5:404226-404250
chr5:404226YF	CCAAGTAGGATTTTTGTTACCACAA	YJM789	chr5:404226-404250
chr5:404226YR	TTGTGGTAACAAAAATCCTACTTGG	YJM789	chr5:404226-404250
chr5:407642SF	AATCCCAGTTCACAAAAATTGTCAA	s288c	chr5:407642-407666
chr5:407642SR	TTGACAATTTTTGTGAACTGGGATT	s288c	chr5:407642-407666
chr5:407642YF	AATCCCAGTTCAAAAAAACTGTCAA	YJM789	chr5:407642-407666
chr5:407642YR	TTGACAGTTTTTTTGAACTGGGATT	YJM789	chr5:407642-407666
chr5:407648SF	AGTTCACAAAAATTGTCAAGAGTTA	s288c	chr5:407648-407672
chr5:407648SR	TAACTCTTGACAATTTTTGTGAACT	s288c	chr5:407648-407672
chr5:407648YF	AGTTCAAAAAAACTGTCAAGAGTTA	YJM789	chr5:407648-407672
chr5:407648YR	TAACTCTTGACAGTTTTTTTGAACT	YJM789	chr5:407648-407672
chr5:410277SF	TATTGATGGTTACCAAACCAAATCT	s288c	chr5:410277-410301
chr5:410277SR	AGATTTGGTTTGGTAACCATCAATA	s288c	chr5:410277-410301
chr5:410277YF	TATTGATGGTTATCAAACCAAATCT	YJM789	chr5:410277-410301
chr5:410277YR	AGATTTGGTTTGATAACCATCAATA	YJM789	chr5:410277-410301
chr5:413265SF	CAGAGCGTACATTTTTTATATACCT	s288c	chr5:413265-413289
chr5:413265SR	AGGTATATAAAAAATGTACGCTCTG	s288c	chr5:413265-413289
chr5:413265YF	CAGAGCGTACATATTTTATATACCT	YJM789	chr5:413265-413289
chr5:413265YR	AGGTATATAAAATATGTACGCTCTG	YJM789	chr5:413265-413289
chr5:415294SF	GTATCAAATCTTTGAGAGACACAGA	s288c	chr5:415294-415318
chr5:415294SR	TCTGTGTCTCTCAAAGATTTGATAC	s288c	chr5:415294-415318
chr5:415294YF	GTATCAAATCTTCGAGAGACACAGA	YJM789	chr5:415294-415318
chr5:415294YR	TCTGTGTCTCTCGAAGATTTGATAC	YJM789	chr5:415294-415318
chr5:415412SF	AAGAAATGCAAGGATGAACGTTATC	s288c	chr5:415412-415436
chr5:415412SR	GATAACGTTCATCCTTGCATTTCTT	s288c	chr5:415412-415436
chr5:415412YF	AAGAAATGCAAGAATGAACGTTATC	YJM789	chr5:415412-415436
chr5:415412YR	GATAACGTTCATTCTTGCATTTCTT	YJM789	chr5:415412-415436
chr5:416825SF	GCTAACGTATTACTCTTTTTTTTGG	s288c	chr5:416825-416849
chr5:416825SR	CCAAAAAAAAGAGTAATACGTTAGC	s288c	chr5:416825-416849
chr5:416825YF	GCTAACGTATTATTCTTTTTTTTGG	YJM789	chr5:416825-416849
chr5:416825YR	CCAAAAAAAAGAATAATACGTTAGC	YJM789	chr5:416825-416849
chr5:418488SF	ACAGTCCAACAAAGTATCTAAAGTA	s288c	chr5:418488-418512
chr5:418488SR	TACTTTAGATACTTTGTTGGACTGT	s288c	chr5:418488-418512
chr5:418488YF	ACAGTCCAACAAGGTATCTAAAGTA	YJM789	chr5:418488-418512
chr5:418488YR	TACTTTAGATACCTTGTTGGACTGT	YJM789	chr5:418488-418512
chr5:418776SF	AAAAATCAAAGAGTCCGTACTAAAA	s288c	chr5:418776-418800
chr5:418776SR	TTTTAGTACGGACTCTTTGATTTTT	s288c	chr5:418776-418800
chr5:418776YF	AAAAATCAAAGAATCCGTACTAAAA	YJM789	chr5:418776-418800
chr5:418776YR	TTTTAGTACGGATTCTTTGATTTTT	YJM789	chr5:418776-418800
chr5:422210SF	GTAGCTGTAGTTACACAATTGTCGA	s288c	chr5:422210-422234
chr5:422210SR	TCGACAATTGTGTAACTACAGCTAC	s288c	chr5:422210-422234
[truncated: 1,023 more rows]
