# Supplementary material for: High-Resolution Mapping of Homologous Recombination Events in rad3 Hyper-Recombination Mutants in Yeast
Source: PLoS Genet. 2016 Mar 11;12(3):e1005938. doi: 10.1371/journal.pgen.1005938 (PMC4788294; doi:10.1371/journal.pgen.1005938)
Supplement: S2 Table — (XLS) [file pgen.1005938.s002.xls]

## Sheet: TableS2
Table S2. Classes of LOH events in sectored colonies derived from rad3-101 and rad3-102 diploids
Class																							Number of events
Simple events
			a
S1	1																						1
CO with no conversion
	2
			a
			a
S2	1																						2
SCB
	2
					b
					b
S3	1																						3
SCB
	2
			a
					b
S4	1																						2
DSCB
	2
			a		b
			a		b
S5	1																						1
DSCB
	2
					b
							c
S6	1																						1
DSCB
	2
			a		b		c
							c
S7	1																						3
DSCB
	2
			a		b				d
									d
S8	1																						5
DSCB
	2
Class			a		b		c
Complex
			a		b		c
C1	1																						1
DSCB
	2
					b
			a		b		c
C2	1																						1
SCB
	2
							c
			a		b		c
C3	1																						1
SCB
	2
			a
			a		b		c
C4	1																						1
DSCB
	2
					b
			a		b		c
C5	1																						1
*
	2
			a		b		c
			a
C6	1																						1
SCB
	2
					b		c		d
			a		b		c		d
C7	1																						1
DSCB
	2
									d
			a		b		c
C8	1																						1
SCB
	2
									d
			a
C9	1																						1
*
	2
			a		b		c		d
			a		b		c
C10	1																						1
DSCB
	2
							c		d		e
			a		b		c		d		e
C11	1																						1
DSCB
	2
											e
			a		b				d
C12	1																						1
DSCB
	2
			a				c				e
			a		b		c		d
C13	1																						1
DSCB
	2
											e
			a						d
C14	1																						1
*
	2
					b		c		d		e
			a						d
C15	1																						1
DSCB
	2
					b		c				e
									d		e		f
C16	1																						1
DSCB
	2
			a		b		c				e
									d
C17	1																						1
DSCB
	2
			a		b		c				e		f
			a		b		c		d				f
C18	1																						1
DSCB
	2
											e
					b		c				e
C19	1																						1
DSCB
	2
			a						d				f
							c		d		e
C20	1																						1
DSCB
	2
			a		b						e		f
			a		b		c				e		f
C21	1																						1
DSCB
	2
									d
			a		b				d
C22	1																						1
DSCB
	2
							c				e		f
					b		c		d		e		f
C23	1																						1
DSCB
	2
			a				c		d		e		f
									d		e		f		g
C24	1																						1
DSCB
	2
			a		b		c
					b		c		d		e		f
C25	1																						1
DSCB
	2
			a		b										g
In these depictions, the upper line of each class reflects the pattern of SNPs in the red sector and the lower line indicates the pattern of SNPs in the white sector. Green, red, and black colors indicate heterozygous SNPs, SNPs homozygous for the W303-1A-derived alleles, and SNPs homozygous for the YJM789-derived alleles, respectively. The sizes of each region are not shown to scale. The coordin…
