# Supplementary material for: High-Resolution Mapping of Homologous Recombination Events in rad3 Hyper-Recombination Mutants in Yeast
Source: PLoS Genet. 2016 Mar 11;12(3):e1005938. doi: 10.1371/journal.pgen.1005938 (PMC4788294; doi:10.1371/journal.pgen.1005938)
Supplement: S3 Table — (XLSX) [file pgen.1005938.s003.xlsx]

## Sheet: Chr V events
Sector	Chrom.	Event class	Line number		Transition label			Markers flanking transitions
			Red sector	White sector		G1	G2	Left	Right	Description of event
555-23.4	V	S1			a			34481	37492	CO/HET
556-15.8	V	S4	x		a	x		34481	37492	CO/0:4/HET
			x	x	b			41533	44506
555-6.1	V	S3		x	a		x	34481	37492	CO/3:1/HET
			x		b			41533	44506
SLA64.1-15	V	C14	x		a			19132	24415	1:3/2:2/3:1/2:2/3:1/HET
				x	b			29676	30652
				x	c			33770	34481
			x	x	d			34481	37492
				x	e			45587	48837
SLA64.1-13	V	S5	x		a	x		37492	38068	CO/0:4/HET
			x	x	b			45587	48837
556-23.4	V	S3		x	a		x	41533	44506	CO/3:1/HET
			x		b			51915	53692
556-5.3	V	C24		x	a	x		34481	37492	CO/3:1/4:0/3:1/HET/3:1/1:3/HET
				x	b			41533	44506
				x	c			45587	48837
			x		d			48837	49044
			x		e			51183	51567
			x		f			54198	56117
			x		g			57170	60701
555-2.1	V	C1	x		a	x		57170	60701	CO/1:3/1:3/HET
			x	x	b			70900	71479
			x		c			71830	72004
555-23.8	V	S2	x		a		x	67302	68256	CO/1:3/HET
				x	b			72490	75719
SLA64.1-16	V	C11	x		a	x		60913	61496	CO/3:1/2:2/3:1/4:0/HET
			x		b			61808	62013
			x		c			64409	65610
			x		d			68256	68787
			x	x	e			72490	75719
555-23.10	V	C5	x	x	a	unclear		78080	80069	CO/HET/2:2/HET
			x	x	b			80069	80291
			x	x	c			80291	81264
556-22.2	V	C17		x	a	x		57170	60701	CO/3:1/4:0/3:1/HET/3:1/HET
				x	b			64409	65610
				x	c			65685	67302
			x		d			76261	77288
				x	e			81264	84997
				x	f			85566	86732
555-13.4	V	S6		x	a	x		57170	60701	CO/3:1/4:0/HET
				x	b			68898	70840
			x	x	c			88688	90062
SLA64.1-14	V	C6	x		a		x	72490	75719	CO/1:3/HET/1:3/HET
				x	b			86861	87888
				x	c			90215	91703
				x	d			91739	93200
555-13.7	V	S4	x		a	x		72490	75719	CO/0:4/HET
			x	x	b			94339	95318
556-15.7	V	C7	x		a	x		80069	80291	CO/0:4/2:2/0:4/HET
			x		b			80291	81264
			x		c			82770	84997
				x	d			93407	94077
555-17.2	V	S8		x	a	x		78080	80069	CO/3:1/4:0/3:1/HET
				x	b			88688	90062
				x	c			90215	91703
			x		d			94339	95318
556-12.1	V	C8	x		a		x	81264	82770	CO/1:3/2:2/1:3/HET
			x		b			86861	87888
			x		c			90215	91703
				x	d			95906	96550
556-18.2	V	S8		x	a	x		72490	75719	CO/3:1/4:0/3:1/HET
				x	b			82754	82770
				x	c			99108	99255
			x		d			99255	100104
556-4.1	V	S8		x	a	x		82770	84997	CO/3:1/4:0/3:1/HET
				x	b			85566	86732
				x	c			91739	93200
			x		d			101632	101807
555-19.3	V	C10	x		a	x		85566	86732	CO/1:3/0:4/HET/1:3/HET
			x		b			88688	90062
			x	x	c			99108	99255
				x	d			99255	100104
				x	e			101632	101807
555-15.1	V	C16		x	a	x		78080	80069	CO/4:0/3:1/4:0/3:1/3:1/HET
				x	b			81264	82770
				x	c			94339	95318
			x		d			101632	101807
			x	x	e			102173	103260
			x		f			103260	103536
SLA64.1-12	V	C18	x		a	x		75719	76261	CO/1:3/0:4/1:3/0:4/1:3/HET
			x		b			81264	82770
			x		c			90200	91703
			x		d			91739	93200
				x	e			99108	99255
			x		f			102173	103260
556-23.5	V	C12	x	x	a	x		99255	100104	CO/HET/1:3/0:4/1:3/HET
				x	b			100439	101353
			x		c			101807	102173
				x	d			103703	104257
			x		e			106469	107912
555-15.5	V	S2	x		a		x	104636	105299	CO/1:3/HET
				x	b			107912	108369
SLA64.1-2	V	S7		x	a	x		85566	86732	CO/3:1/4:0/3:1/HET
				x	b			100439	101353
			x		c			106469	107912
				x	d			109050	110820
555-5.1	V	C19		x	a	x		94077	94339	CO/3:1/HET/1:3/0:4/1:3/HET
			x		b			95684	95906
			x		c			100439	101353
				x	d			102173	103260
			x		e			105481	105830
				x	f			110820	111603
556-4.3	V	C2	x		a		x	110820	111603	CO/1:3/2:2/HET
			x		b			111603	111741
			x	x	c			112452	113907
555-23.7	V	C20		x	a	x		108369	109029	CO/4:0/3:1/HET/3:1/1:3/HET
				x	b			109050	110820
			x		c			110820	111603
			x		d			112074	112203
			x	x	e			112452	113907
				x	f			113907	113952
556-15.6	V	S3		x	a		x	103703	104257	CO/3:1/HET
			x		b			115078	117001
556-1	V	C23		x	a	x		98801	98985	CO/3:1/HET/0:4/4:0/0:4/HET
			x		b			104257	104636
			x	x	c			111741	112074
			x	x	d			120651	121292
			x	x	e			124754	125129
			x	x	f			126304	127030
555-5.5	V	C9	x	x	a	unclear		104636	105299	CO/HET/3:1/1:3/HET
				x	b			118137	119505
				x	c			121397	124190
				x	d			129616	130096
SLA64.1-5	V	C21	x		a	x		85566	86732	CO/1:3/0:4/1:3/HET/1:3/HET
			x		b			91739	93200
			x		c			105830	107912
				x	d			109050	110820
			x		e			118137	119505
			x		f			121397	124190
555-13.8	V	S7		x	a	x		103703	104257	CO/3:1/4:0/3:1/HET
				x	b			106469	107912
			x		c			113952	115023
				x	d			121397	124190
555-23.5	V	C3	x	x	a		x	121397	124190	CO/HET/3:1/HET
			x		b			127038	128941
			x		c			130096	131261
555-23.9	V	S8		x	a	x		110820	111603	CO/3:1/4:0/3:1/HET
				x	b			117276	118129
				x	c			121397	124190
			x		d			132281	133036
SLA64.1-8	V	C4	x		a	x		121397	124190	CO/1:3/1:3/HET
			x	x	b			127038	128941
			x		c			136250	139257
555-12.1	V	C22	x		a	x		115023	115078	CO/1:3/0:4/1:3/HET/1:3/HET
			x		b			125356	126243
				x	c			129100	129310
			x		d			130096	131261
				x	e			134832	136012
				x	f			136250	137402
SLA64.1-1	V	C13		x	a	x		129616	130096	CO/3:1/4:0/2:2/3:1/HET
				x	b			132281	133036
				x	c			134832	136012
				x	d			137832	139257
			x		e			141767	144252
SLA64.1-6	V	S8		x	a	x		126304	127030	CO/3:1/4:0/3:1/HET
				x	b			130096	131261
				x	c			140419	141108
			x		d			144252	145732
555-5.2	V	C25		x	a	x		108369	109050	CO/3:1/1:3/0:4/1:3/0:4/1:3/HET
			x	x	b			121397	124190
			x		c			126304	127030
			x		d			130096	131261
			x		e			134832	136250
			x		f			141108	141767
				x	g			145732	150291
556-6.1	V	S7		x	a	x		132281	133066	CO/3:1/4:0/3:1/HET
				x	b			136250	139257
			x		c			145732	150291
				x	d			150291	151419
555-14.4	V	C15	x		a	x		136250	137402	CO/0:4/1:3/0:4/1:3/HET
				x	b			152787	153228
				x	c			153228	154902
			x		d			154902	157225
				x	e			159409	161995
In this table, we show the SGD coordinates for transitions between heterozygous regions and homozygous regions or between two different types of homozygous regions. All events were derived from sectored colonies, and represent crossovers on the left arm of chromosome V. The event classes in the third column are depicted in Table S2. Letters in the "Transition label" column are also in Table S2.
