# Supplementary material for: High-Resolution Mapping of Homologous Recombination Events in rad3 Hyper-Recombination Mutants in Yeast
Source: PLoS Genet. 2016 Mar 11;12(3):e1005938. doi: 10.1371/journal.pgen.1005938 (PMC4788294; doi:10.1371/journal.pgen.1005938)
Supplement: S4 Table — (XLSX) [file pgen.1005938.s004.xlsx]

## Sheet: Sheet1
	Supplementary Table 4. Location of unselected mitotic recombination events throughout the genome.
Event type	Sector/strain	Chrom.	Transition label	Markers flanking transitions
				Left	Right
BIR/CO	555-7 E	1	a	2958	3450
termdel	555-7 C	1	a	11599	27647
GC	555-7 A	1	a	80543	81680
			b	84338	85579
GC	555-19.3	1	a	135705	143669
			b	149297	150452
BIR/CO	555-7 B	1	a	143669	143812
BIR/CO	555-6.1	2	a	28526	35615
GC	555-7 A	2	a	116822	117962
			b	137849	138724
BIR/CO	555-7 B	2	a	118360	119729
GC	555-14.4	2	a	137849	138724
			b	146159	146982
			c	146982	148419
GC	555-7 D	2	a	201053	201821
			b	209641	216533
GC	555-7 B	2	a	387435	389323
			b	411214	419942
GC	555-7 E	2	a	391438	394358
			b	398295	399516
GC	556-18.2	2	a	441753	447688
			b	470563	473410
BIR/CO	SLA64.1 B	2	a	582788	583807
GC	555-7 E	2	a	590677	592429
			b	602164	602532
GC	555-12.1	2	a	595436	595636
			b	602532	603847
GC	SLA64.1 D	2	a	635559	644285
			b	653602	659958
GC	SLA64.1 E	2	a	757496	768199
			b	769886	777286
GC	555-7 B	2	a	769268	769886
			b	769886	771821
			c	771821	772112
			d	772112	772517
			e	775053	777286
GC	555-19.3	3	a	43095	46550
			b	46550	49424
GC	555-7 B	3	a	51107	53879
			b	55704	57845
BIR/CO	555-7 D	3	a	133700	143332
GC	555-13.8	3	a	177384	179106
			b	183618	188741
			c	190643	192779
BIR/CO	555-12.1	4	a	15561	18870
GC	555-23.5	4	a	21994	22298
			b	24733	27078
GC	555-23.4	4	a	21917	22298
			b	24733	27078
GC	555-7 B	4	a	42267	42493
			b	46597	48338
GC	555-7 B	4	a	65339	66102
			b	89805	90050
GC	SLA64.1 E	4	a	122585	127843
			b	159103	163798
GC	555-7 B	4	a	130718	130956
			b	132549	136505
GC	SLA64.1 B	4	a	184727	188092
			b	195883	200983
BIR/CO	SLA64.1 A	4	a	236277	237207
GC	555-5.5	4	a	302999	305668
			b	317781	325063
GC	556-12.1	4	a	350450	350770
			b	354877	356524
			c	361683	367430
BIR/CO	SLA64.1 A	4	a	377108	379541
GC	SLA64.1 C	4	a	455000	456380
			b	458195	469765
BIR/CO	SLA64.1 A	4	a	485657	495183
GC	555-7 B	4	a	509392	509716
			b	526934	540214
RCO	555-23.8	4	a	596041	598460
			b	615099	618459
BIR/CO	SLA64.1 E	4	a	654997	661123
GC	555-13.7	4	a	675819	679246
			b	680713	681062
GC	SLA64.1 B	4	a	702541	706018
			b	708997	709597
GC	556-22.2	4	a	720425	722251
			b	730597	732258
GC	555-7 E	4	a	835077	838632
			b	845725	846123
GC	555-23.7	4	a	835077	838635
			b	841060	843111
GC	556-15.6	4	a	980001	992782
			b	1002452	1003797
GC	SLA64.1 B	4	a	1075942	1143034
			b	1143766	1144288
GC	555-5.1	4	a	1144288	1147303
			b	1148058	1148418
GC	555-23.10	4	a	1184586	1187255
			b	1190182	1217163
BIR/CO	555-23.9	4	a	1231783	1240118
BIR/CO	555-7 B	4	a	1231783	1240118
GC	555-6.1	4	a	1317884	1318731
			b	1319266	1322458
			c	1324027	1325830
			d	1340268	1341775
GC	SLA64.1 C	4	a	1394070	1398890
			b	1408714	1411220
GC	555-23.10	4	a	1477097	1479510
			b	1480252	1483848
BIR/CO	555-23.5	4	a	1483848	1484580
BIR/CO	555-7 B	5	a	19132	24415
GC	555-7 B	5	a	85566	86732
			b	88688	90062
GC	556-1	5	a	111741	112074
			b	120651	121292
			c	124754	125129
			d	126304	127030
GC	555-5.5	5	a	118129	119505
			b	121379	124190
			b	129616	130096
GC	556-22.2	5	a	248928	249498
				255319	256986
GC	SLA64.1 B	5	a	526075	526695
			b	526695	527175
			c	527175	529420
			d	529467	530737
termdup	555-15.1	6	a	26582	27359
			b	28134	28650
termdup	555-5.5	6	a	28650	31472
BIR/CO	SLA64.1 C	6	a	108902	109229
			b	111240	112196
			c	118699	120533
BIR/CO	556-23.5	6	a	115070	116168
GC	SLA64.1 C	6	a	177979	178405
			b	199349	205004
BIR/CO	555-7 C	6	a	228484	231253
GC	555-13.7	6	a	228484	231253
			b	250693	254024
BIR/CO	SLA64.1 C	6	a	236553	237937
			b	239428	241846
			c	246868	250693
GC	555-17.2	6	a	238478	238852
			b	241846	245480
GC	555-12.1	7	a	24513	26287
			b	46622	47986
GC	555-7 B	7	a	26287	28622
			b	33882	43381
GC	556-4.1	7	a	169606	170265
			b	174388	177146
GC	SLA64.1 E	7	a	278847	281296
			b	281296	286626
GC	556-4.1	7	a	374558	380419
			b	383564	388306
GC	555-7 E	7	a	406687	407835
			b	410150	411564
GC	556-1	7	a	422024	427594
			b	429460	430552
BIR/CO	SLA64.1 C	7	a	452289	454815
intdup	556-15.6	7	a	475851	477377
			b	477377	479587
GC	556-23.5	7	a	509887	512271
			b	514503	516860
BIR/CO	556-15.6	7	a	610458	615753
BIR/CO	555-15.1	7	a	660209	663893
BIR/CO	555-7 C	7	a	759626	773191
BIR/CO	SLA64.1 A	7	a	846522	850916
BIR/CO	555-23.10	7	a	899483	902033
GC	555-7 E	7	a	933860	934175
			b	938760	939120
BIR/CO	SLA64.1 A	8	a	58709	59561
GC	555-23.5	8	a	64549	67614
			b	71595	71773
GC	556-12.1	8	a	67614	70935
			b	77201	82207
GC	SLA64.1 C	8	a	96110	96638
			b	97859	99073
GC	SLA64.1 D	8	a	105281	112475
			b	120428	141697
BIR/CO	556-6.1	8	a	17106	19020
BIR/CO	555-7 C	8	a	186902	193856
GC	555-23.5	8	a	186902	193856
			b	195138	196005
GC	555-6.1	8	a	388782	393258
			b	393716	395587
			c	399358	399829
			d	417509	419440
GC	555-7 C	9	a	57746	57761
			b	68901	69938
GC	SLA64.1 C	9	a	94194	94746
			b	94907	98282
BIR/CO	555-12.1	9	a	111619	113147
GC	556-18.2	9	a	196366	197475
			b	205177	211127
GC	SLA64.1 B	9	a	252337	256630
			b	268270	270422
BIR/CO	555-15.5	9	a	286112	291201
BIR/CO	555-19.3	9	a	293193	303278
GC	SLA64.1 B	9	a	319195	321265
			b	323329	325717
GC	555-7 D	10	a	32952	33166
			b	34825	38238
BIR/CO	555-15.1	10	a	38238	39645
GC	556-5.3	10	a	41095	42439
			b	45910	46981
GC	555-7 A	10	a	92387	93524
			b	100265	102344
			c	106153	106709
			d	107220	107499
			e	107499	107961
			f	122055	124536
GC	555-7 D	10	a	139547	140215
			b	141435	141908
BIR/CO	SLA64.1 C	10	a	143010	144725
			b	144943	146303
			c	147596	148119
GC	555-7 A	10	a	247224	247875
			b	250311	251655
GC	555-15.5	10	a	254057	254485
			b	258124	259164
GC	SLA64.1 B	10	a	276435	277727
			b	282507	283038
BIR/CO	555-5.5	10	a	338150	339428
			b	345644	346234
			c	346470	348566
termdel	555-6.1	10	a	352824	355520
			b	471991	484053
GC	556-5.3	10	a	358107	360904
			b	362868	390876
BIR/CO	555-7 D	10	a	453507	456761
GC	SLA64.1 C	10	a	503004	508494
			b	508509	511929
			c	518627	522588
BIR/CO	SLA64.1 E	10	a	525725	528498
GC	555-4.3	10	a	565692	566046
			b	568972	570591
GC	555-7 A	10	a	646477	648412
			b	648442	651255
BIR/CO	555-7 C	11	a	100439	104311
			b	114711	117632
BIR/CO	555-7 B	11	a	225544	227973
			b	227973	229830
			c	229891	230076
BIR/CO	555-23.4	11	a	229839	257395
GC	SLA64.1 B	11	a	294767	298961
			b	302503	303757
GC	SLA64.1 D	11	a	294767	300189
			b	302503	306178
BIR/CO	556-15.7	11	a	367824	371087
GC	SLA64.1 C	11	a	407671	409851
			b	431039	431975
GC	SLA64.1 B	11	a	512283	513084
			b	513084	516620
GC	SLA64.1 E	11	a	519015	527412
			b	529613	531805
BIR/CO	555-5.2	11	a	523522	527907
BIR/CO	556-15.8	11	a	532477	534897
GC	555-7 C	11	a	548762	553368
			b	553368	557454
BIR/CO	555-12.1	11	a	565426	567730
GC	555-7 C	11	a	644767	649226
			b	650268	651584
GC	555-23.8	12	a	22007	22890
			b	27102	28812
GC	555-13.8	12	a	40555	42070
			b	46899	48833
BIR/CO	SLA64.1 A	12	a	134483	141887
GC	555-14.4	12	a	170393	172255
			b	193373	198358
BIR/CO	SLA64.1 A	12	a	279261	281278
GC	555-23.9	12	a	352604	364395
			b	364395	367662
BIR/CO	556-4.1	12	a	367757	382549
BIR/CO	555-13.7	12	a	447834	490725
BIR/CO	555-19.3	12	a	563176	567945
BIR/CO	SLA64.1 C	12	a	572936	573794
			b	576101	582496
GC	556-15.8	12	a	686211	686626
			b	690487	690756
GC	555-23.10	12	a	842316	844280
			b	849418	851010
GC	556-23.4	12	a	1028331	1031501
			b	1036562	1037192
GC	556-23.5	12	a	1028331	1031501
			b	1036562	1037192
trisomy	555-7 E	12		whole chromosome
GC	555-19.3	13	a	42124	46062
			b	46244	51899
BIR/CO	556-12.1	13	a	42124	46062
			b	46244	51899
			c	51899	54652
BIR/CO	SLA64.1 C	13	a	80242	83116
GC	555-7 B	13	a	135458	136651
			b	151119	152017
GC	SLA64.1 A	13	a	135458	136651
			b	168710	176878
			c	177225	179576
BIR/CO	555-7 C	13	a	163484	165206
BIR/CO	555-7 C	13	a	332919	334817
BIR/CO	556-4.1	13	a	410647	411345
GC	SLA64.1 E	13	a	423590	430843
			b	432119	436170
			c	437414	440520
			d	448764	456705
GC	555-12.1	13	a	538872	561831
			b	566412	572089
GC	556-5.3	13	a	566412	572089
			b	578830	585253
BIR/CO	555-7 E	13	a	606932	612380
			b	615650	616446
			c	618062	619110
GC	SLA64.1 C	13	a	719503	720422
			b	721874	723392
BIR/CO	556-23.4	13	a	747997	748735
			b	757268	767785
GC	SLA64.1 A	13	a	889089	892242
			b	901343	904056
BIR/CO	555-7 B	14	a	153699	163887
GC	556-4.1	14	a	165494	166592
			b	166864	167447
GC	556-23.4	14	a	181794	182361
			b	182887	183381
GC	SLA64.1 A	14	a	349546	350666
			b	364977	366044
GC	555-19.3	14	a	372249	374044
			b	374049	379690
GC	555-7 B	14	a	395724	397723
			b	405213	405792
GC	555-7 E	14	a	421538	422161
			b	424408	427107
GC	555-17.2	14	a	477725	480107
			b	481391	489620
GC	555-7 D	14	a	534647	535358
			b	538761	539355
GC	SLA64.1 C	14	a	534647	535358
			b	547755	552671
GC	555-7 B	14	a	631583	634309
			b	634326	635720
BIR/CO	555-12.1	14	a	669716	676642
BIR/CO	SLA64.1 D	14	a	679016	688562
GC	555-15.1	14	a	726064	730682
			b	730842	745330
termdup	555-13.8	15	a	22345	30235
termdup	555-15.5	15	a	22345	30235
termdup	555-19.3	15	a	22055	30235
termdup	555-23.5	15	a	22005	30235
			b		40214
termdel	555-12.1	15	a	22345	30235
termdel	556.5.3	15	a	22345	30235
			b	70309	71071
termdup	SLA64.1 A	15	a	22345	30235
BIR/CO	SLA64.1 A	15	a	61888	65703
GC	SLA64.1 C	15	a	101564	101971
			b	105667	108932
GC	555-23.8	15	a	102747	105229
			b	105667	108932
GC	555-23.9	15	a	102658	105229
			b	105667	108932
GC	SLA64.1 C	15	a	294166	294511
			b	295263	296463
BIR/CO	555-23.10	15	a	331755	334914
BIR/CO	SLA64.1 A	15	a	348546	351767
			b	355607	355769
BIR/CO	555-5.1	15	a	355607	356334
			b	356492	358587
			c	387913	389617
			d	393279	394443
GC	556-18.3	15	a	362145	364098
			b	372198	373127
BIR/CO	555-7 D	15	a	365189	369152
			b	387913	389158
			c	392487	392754
GC	555-14.4	15	a	386192	386423
			b	386529	387913
			c	387913	389158
			d	393297	394443
GC	555-15.1	15	a	445637	446440
			b	452870	453406
GC	555-7 E	15	a	592965	593575
			b	593575	594008
			c	594008	594427
			d	594443	600799
GC	555-7 C	15	a	755410	759202
			b	765842	779120
BIR/CO	SLA64.1 D	15	a	764511	765128
GC	556-15.8	15	a	922940	923550
			b	924814	926864
termdel	555-7 E	16	a	23222	26225
GC	555-15.5	16	a	73060	76186
			b	77440	78546
GC	555-7 A	16	a	146250	158225
			b	162425	165200
GC	555-23.9	16	a	158225	162425
			b	162425	165200
GC	SLA64.1 E	16	a	272574	276410
			b	282478	301431
			c	305419	308899
			d	308899	310905
			e	319651	323155
BIR/CO	SLA64.1 D	16	a	387233	393793
GC	555-7 D	16	a	422715	426976
			b	428601	429641
GC	555-7 D	16	a	473376	475126
			b	477466	481940
			c	481940	485884
GC	556-4.1	16	a	517867	521220
			b	526366	527216
BIR/CO	555-6.1	16	a	842848	843985
RCO	555-23.4	16	a	882730	883297
			b	885752	886595
GC	SLA64.1 A	16	a	896838	900530
			b	907693	908785
In this table, we show the SGD coordinates for LOH events located throughout the genome. This table includes unselected events from sectored colonies as well as unselected events from sub-cultured strains. Many of the events are terminal LOH events in which there is a single transition between heterozygous and homozygous SNPs. Since, for unselected events of this type, we cannot determine whether…

## Sheet: Sheet2
	Supplementary Table 2. unselected mitotic recombination events throughout the genome
GC	555-12.1	2	a	595436	595636
BIR/CO	555-12.1	4	a	15561	18870
GC	555-12.1	7	a	24513	26287
BIR/CO	555-12.1	9	a	111619	113147
BIR/CO	555-12.1	11	a	565426	567730
GC	555-12.1	13	a	538872	561831
BIR/CO	555-12.1	14	a	669716	676642
termdel	555-12.1	15	a	22345	30235
BIR/CO	555-13.4	12	a	447834	490725
GC	555-13.7	4	a	675819	679246
GC	555-13.7	6	a	228484	231253
GC	555-13.8	3	a	177384	179106
GC	555-13.8	12	a	40555	42070
termamp	555-13.8	15	a	22345	30235
GC	555-14.4	2	a	137849	138724
GC	555-14.4	12	a	170393	172255
termamp	555-15.1	6	a	26582	27359
BIR/CO	555-15.1	7	a	660209	663893
BIR/CO	555-15.1	10	a	38238	39645
GC	555-15.1	14	a	726064	730682
GC	555-15.1	15	a	445637	446440
BIR/CO	555-15.5	9	a	286112	291201
GC	555-15.5	10	a	254057	254485
termamp	555-15.5	15	a	22345	30235
GC	555-15.5	16	a	73060	76186
GC	555-17.2	6	a	238478	238852
GC	555-17.2	14	a	477725	480107
GC	555-19.3	1	a	135705	143669
GC	555-19.3	3	a	43095	46550
BIR/CO	555-19.3	9	a	293193	303278
BIR/CO	555-19.3	12	a	563176	567945
GC	555-19.3	13	a	42124	46062
GC	555-19.3	14	a	372249	374044
termamp	555-19.3	15	a	22055	30235
GC	555-23.10	4	a	1184586	1187255
GC	555-23.10	4	a	1477097	1479510
BIR/CO	555-23.10	7	a	899483	902033
GC	555-23.10	12	a	842316	844280
BIR/CO	555-23.10	15	a	331755	334914
GC	555-23.4	4	a	21917	22298
BIR/CO	555-23.4	11	a	229839	257395
RCO	555-23.4	16	a	882730	883297
GC	555-23.5	4	a	21994	22298
BIR/CO	555-23.5	4	a	1483848	1484580
GC	555-23.5	8	a	64549	67614
GC	555-23.5	8	a	186902	193856
termamp	555-23.5	15	a	22005	30235
GC	555-23.7	4	a	835077	838635
RCO	555-23.8	4	a	596041	598460
GC	555-23.8	12	a	22007	22890
GC	555-23.8	15	a	102747	105229
BIR/CO	555-23.9	4	a	1231783	1240118
GC	555-23.9	12	a	352604	364395
GC	555-23.9	15	a	102658	105229
GC	555-23.9	16	a	158225	162425
GC	555-5.1	4	a	1144288	1147303
BIR/CO	555-5.1	15	a	355607	356334
GC	555-5.1	15	a	386192	386423
GC	555-5.2	10	a	565692	566046
BIR/CO	555-5.2	11	a	523522	527907
GC	555-5.5	4	a	302999	305668
GC	555-5.5	5	a	118129	119505
termamp	555-5.5	6	a	28650	31472
BIR/CO	555-5.5	10	a	338150	339428
BIR/CO	555-6.1	2	a	28526	35615
GC	555-6.1	4	a	1317884	1318731
GC	555-6.1	8	a	388782	393258
termdel	555-6.1	10	a	352824	355520
BIR/CO	555-6.1	16	a	842848	843985
GC	555-7 A	1	a	80543	81680
GC	555-7 A	2	a	116822	117962
GC	555-7 A	10	a	92387	93524
GC	555-7 A	10	a	247224	247875
GC	555-7 A	10	a	646477	648412
GC	555-7 A	16	a	146250	158225
BIR/CO	555-7 B	1	a	143669	143812
BIR/CO	555-7 B	2	a	118360	119729
BIR/CO	555-7 B	4	a	1231783	1240118
BIR/CO	555-7 B	5	a	19132	24415
BIR/CO	555-7 B	11	a	225544	227973
BIR/CO	555-7 B	14	a	153699	163887
GC	555-7 B	2	a	387435	389323
GC	555-7 B	2	a	769268	769886
GC	555-7 B	3	a	51107	53879
GC	555-7 B	4	a	42267	42493
GC	555-7 B	4	a	65339	66102
GC	555-7 B	4	a	130718	130956
GC	555-7 B	4	a	509392	509716
GC	555-7 B	5	a	85566	86732
GC	555-7 B	7	a	26287	28622
GC	555-7 B	13	a	135458	136651
GC	555-7 B	14	a	395724	397723
GC	555-7 B	14	a	631583	634309
BIR/CO	555-7 C	6	a	228484	231253
BIR/CO	555-7 C	7	a	759626	773191
BIR/CO	555-7 C	8	a	186902	193856
BIR/CO	555-7 C	11	a	100439	104311
BIR/CO	555-7 C	13	a	163484	165206
BIR/CO	555-7 C	13	a	332919	334817
GC	555-7 C	9	a	57746	57761
GC	555-7 C	11	a	548762	553368
GC	555-7 C	11	a	644767	649226
GC	555-7 C	15	a	755410	759202
termdel	555-7 C	1	a	11599	27647
BIR/CO	555-7 D	3	a	133700	143332
BIR/CO	555-7 D	10	a	453507	456761
BIR/CO	555-7 D	15	a	365189	369152
GC	555-7 D	2	a	201053	201821
GC	555-7 D	10	a	32952	33166
GC	555-7 D	10	a	139547	140215
GC	555-7 D	14	a	534647	535358
GC	555-7 D	16	a	422715	426976
GC	555-7 D	16	a	473376	475126
GC	555-7 E	2	a	391438	394358
GC	555-7 E	2	a	590677	592429
GC	555-7 E	4	a	835077	838632
GC	555-7 E	7	a	406687	407835
GC	555-7 E	7	a	933860	934175
GC	555-7 E	14	a	421538	422161
GC	555-7 E	15	a	592965	593575
termdel	555-7 E	16	a	23222	26225
BIR/CO	555-7-E	1	a	2958	3450
BIR/CO	555-7-E	13	a	606932	612380
termdel	556.5.3	15	a	22345	30235
GC	556-1	5	a	111741	112074
GC	556-1	7	a	422024	427594
BIR/CO	556-12.1	13	a	42124	46062
GC	556-12.1	4	a	350450	350770
GC	556-12.1	8	a	67614	70935
BIR/CO	556-15.6	7	a	610458	615753
GC	556-15.6	4	a	980001	992782
intamp	556-15.6	7	a	475851	477377
BIR/CO	556-15.7	11	a	367824	371087
BIR/CO	556-15.8	11	a	532477	534897
GC	556-15.8	12	a	686211	686626
GC	556-15.8	15	a	922940	293550
GC	556-18.3	2	a	441753	447688
GC	556-18.3	9	a	196366	197475
GC	556-18.3	15	a	362145	364098
GC	556-22.2	4	a	720425	722251
GC	556-22.2	5	a	248928	249498
BIR/CO	556-23.4	13	a	747997	748735
GC	556-23.4	12	a	1028331	1031501
GC	556-23.4	14	a	181794	182361
BIR/CO	556-23.5	6	a	115070	116168
GC	556-23.5	7	a	509887	512271
GC	556-23.5	12	a	1028331	1031501
BIR/CO	556-4.1	12	a	367757	382549
BIR/CO	556-4.1	13	a	410647	411345
GC	556-4.1	7	a	169606	170265
GC	556-4.1	7	a	374558	380419
GC	556-4.1	14	a	165494	166592
GC	556-4.1	16	a	517867	521220
GC	556-5.2	13	a	566412	572089
GC	556-5.3	10	a	41095	42439
GC	556-5.3	10	a	358107	360904
BIR/CO	556-6.1	8	a	170106	19020
BIR/CO	SLA64.1 A	4	a	236277	237207
BIR/CO	SLA64.1 A	4	a	377108	379541
BIR/CO	SLA64.1 A	7	a	846522	850916
BIR/CO	SLA64.1 A	8	a	58709	59561
BIR/CO	SLA64.1 A	12	a	134483	141887
BIR/CO	SLA64.1 A	12	a	279261	281278
BIR/CO	SLA64.1 A	15	a	61888	65703
BIR/CO	SLA64.1 A	15	a	348546	351767
GC	SLA64.1 A	13	a	135458	136651
GC	SLA64.1 A	13	a	889089	892242
GC	SLA64.1 A	14	a	349546	350666
GC	SLA64.1 A	16	a	896838	900530
termamp	SLA64.1 A	15	a	22345	30235
BIR/CO	SLA64.1 B	2	a	582788	583807
GC	SLA64.1 B	4	a	184727	188092
GC	SLA64.1 B	4	a	702541	706018
GC	SLA64.1 B	4	a	1075942	1143034
GC	SLA64.1 B	5	a	526075	526695
GC	SLA64.1 B	9	a	252337	256630
GC	SLA64.1 B	9	a	319195	321265
GC	SLA64.1 B	10	a	276435	277727
GC	SLA64.1 B	11	a	294767	298961
GC	SLA64.1 B	11	a	512283	513084
BIR/CO	SLA64.1 C	6	a	108902	109229
BIR/CO	SLA64.1 C	6	a	236553	237937
BIR/CO	SLA64.1 C	7	a	452289	454815
BIR/CO	SLA64.1 C	10	a	143010	144725
BIR/CO	SLA64.1 C	12	a	572936	573794
BIR/CO	SLA64.1 C	13	a	80242	83116
GC	SLA64.1 C	4	a	455000	456380
GC	SLA64.1 C	4	a	1394070	1398890
GC	SLA64.1 C	6	a	177979	178405
GC	SLA64.1 C	8	a	96110	96638
GC	SLA64.1 C	9	a	94194	94746
GC	SLA64.1 C	10	a	503004	508494
GC	SLA64.1 C	11	a	407671	409851
GC	SLA64.1 C	13	a	719503	720422
GC	SLA64.1 C	14	a	534647	535358
GC	SLA64.1 C	15	a	101564	101971
GC	SLA64.1 C	15	a	294166	294511
			b	84338	85579
			b	149297	150452
			b	137849	138724
			b	146159	146982
			c	146982	148419
			b	209641	216533
			b	411214	419942
			b	398295	399516
			b	470563	473410
			b	602164	602532
			b	602532	603847
			b	769886	771821
			c	771821	772112
			d	772112	772517
			e	775053	777286
			b	46550	49424
			b	55704	57845
			b	183618	188741
			c	190643	192779
			b	24733	27078
			b	24733	27078
			b	46597	48338
			b	89805	90050
			b	132549	136505
			b	195883	200983
			b	317781	325063
			b	354877	356524
			c	361683	367430
			b	458195	469765
			b	526934	540214
			b	615099	618459
			b	680713	681062
			b	708997	709597
			b	730597	732258
			b	845725	846123
			b	841060	843111
			b	1002452	1003797
			b	1143766	1144288
			b	1148058	1148418
			b	1190182	1217163
			b	1319266	1322458
			c	1324027	1325830
			d	1340268	1341775
			b	1408714	1411220
			b	1480252	1483848
			b	88688	90062
			b	120651	121292
			c	124754	125129
			d	126304	127030
			b	121379	124190
			b	129616	130096
				255319	256986
			b	526695	527175
			c	527175	529420
			d	529467	530737
			b	28134	28650
			b	111240	112196
			c	118699	120533
			b	199349	205004
			b	250693	254024
			b	239428	241846
			c	246868	250693
			b	241846	245480
			b	46622	47986
			b	33882	43381
			b	174388	177146
			b	383564	388306
			b	410150	411564
			b	429460	430552
			b	477377	479587
			b	514503	516860
			b	938760	939120
			b	71595	71773
			b	77201	82207
			b	97859	99073
			b	195138	196005
			b	393716	395587
			c	399358	399829
			d	417509	419440
			b	68901	69938
			b	94907	98282
			b	205177	211127
			b	268270	270422
			b	323329	325717
			b	34825	38238
			b	45910	46981
			b	100265	102344
			c	106153	106709
			d	107220	107499
			e	107499	107961
			f	122055	124536
			b	141435	141908
			b	144943	146303
			c	147596	148119
			b	250311	251655
			b	258124	259164
			b	282507	283038
			b	345644	346234
			c	346470	348566
			b	471991	484053
			b	362868	390876
			b	508509	511929
			c	518627	522588
			b	568972	570591
			b	648442	651255
			b	114711	117632
			b	227973	229830
			c	229891	230076
			b	302503	303757
			b	431039	431975
			b	513084	516620
			b	553368	557454
			b	650268	651584
			b	27102	28812
			b	46899	48833
			b	193373	198358
			b	364395	367662
			b	576101	582496
			b	690487	690756
			b	849418	851010
			b	1036562	1037192
			b	1036562	1037192
			b	46244	51899
			b	46244	51899
			c	51899	54652
			b	151119	152017
			b	168710	176878
			c	177225	179576
			b	566412	572089
			b	578830	585253
			b	615650	616446
			c	618062	619110
			b	721874	723392
			b	757268	767785
			b	901343	904056
			b	166864	167447
			b	182887	183381
			b	364977	366044
			b	374049	379690
			b	405213	405792
			b	424408	427107
			b	481391	489620
			b	538761	539355
			b	547755	552671
			b	634326	635720
			b	730842	745330
			b		40214
			b	70309	71071
			b	105667	108932
			b	105667	108932
			b	105667	108932
			b	295263	296463
			b	355607	355769
			b	356492	358587
			c	387913	389617
			d	393279	394443
			b	372198	373127
			b	387913	389158
			c	392487	392754
			b	386529	387913
			c	387913	389158
			d	393297	394443
			b	452870	453406
			b	593575	594008
			c	594008	594427
			d	594443	600799
			b	765842	779120
			b	924814	926864
			b	77440	78546
			b	162425	165200
			b	162425	165200
			b	428601	429641
			b	477466	481940
			c	481940	485884
			b	526366	527216
			b	885752	886595
			b	907693	908785
