# Supplementary material for: High-Resolution Mapping of Homologous Recombination Events in rad3 Hyper-Recombination Mutants in Yeast
Source: PLoS Genet. 2016 Mar 11;12(3):e1005938. doi: 10.1371/journal.pgen.1005938 (PMC4788294; doi:10.1371/journal.pgen.1005938)
Supplement: S5 Table — (XLSX) [file pgen.1005938.s005.xlsx]

## Sheet: selected chr 5 events
Table S6. MAPPING spontaneous mitotic recombination events by SNP microarrays
Sector	Chrom.	Event class	Line number		Transition label			Markers flanking transitions
			Red sector	White sector		G1	G2	Left	Right		tract length	midpoint
556-4.3	V	H1	x		a		x	110820	111603	CO/1:3/2:2/HET	1968	112788
			x		b			111603	111741
			x	x	c			112452	113907
555-5.5	V		x	x	a	unclear		104636	105299	CO/HET/3:1/1:3/HET	24888.5	Both homologs broken or branch migration or something
				x				118137	119505			118137
				x				121397	124190
				x				129616	130096
555-23.4	V	H1			a			34481	37492	CO/HET	1505.5	35986.5
555-23.10	V	H1	x	x	a	unclear		78080	80069	CO/HET/2:2/HET	1703	Both homologs broken or branch migration or something
			x	x	b			80069	80291			80069
			x	x	c			80291	81264
555-23.8	V	H2	x		a		x	67302	68256	CO/1:3/HET	6325.5	73627.5
				x	b			72490	75719
556-1	V	H2		x	a	x		98801	98985	CO/1:3/HET/0:4/4:0/0:4/HET	17119	115920
			x		b			104257	104636
			x	x	c			111741	112074
			x	x	d			120651	121292
			x	x	e			124754	125129
			x	x	f			126304	127030
			x	x	g			115023	117001
556-23.4	V	H2		x	a			41533	44506	CO/3:1/HET	9784	51317
			x		b			51915	53692
555-13.7	V	I1	x		a	x		72490	75719	CO/0:4/HET	20724	93214
			x	x	b			94339	95318
556-15.7	V	I1	x		a	x		80069	80291	CO/0:4/2:2/0:4/HET	13562	93631
			x		b			80291	81264
			x		c			82770	84997
			x	x	d			93407	94077
556-15.8	V	I1	x		a	x		34481	37492	CO/0:4/HET	7033	41514
			x	x	b			41533	44506
555-13.4	V	I2		x	a	x		57170	60701	CO/3:1/4:0/HET	30439.5	87609.5
				x	b			68898	70840
			x	x	c			88688	90062
556-18.2	V	I2		x	a	x		72490	75719	CO/3:1/4:0/3:1/HET	25575	98065
				x	b			82754	82770
				x	c			99108	99255
			x		d			99255	100104
555-17.2	V	I7	x		a	x		78080	80069	CO/3:1/4:0/3:1/HET	15754	93834
				x	b			88688	90062
				x	c			90215	91703
			x		d			94339	95318
555-19.3	V	I7	x		a	x		85566	86732	CO/1:3/0:4/HET/1:3/HET	15570.5	101136
			x		b			88688	90062
			x	x	c			99108	99255
				x	d			99255	100104
				x	e			101632	101807
555-23.9	V	I7		x	a	x		110820	111603	CO/3:1/4:0/3:1/HET	21447	132267
				x	b			117276	118129
				x	c			121397	124190
			x		d			132281	133036
556-4.1	V	I7		x	a	x		82770	84997	CO/3:1/4:0/3:1/HET	17836	100606
				x	b			85566	86732
				x	c			91739	93200
			x		d			101632	101807
556-6.1	V	I6		x	a	x		132281	133066	CO/3:1/4:0/3:1/HET	18181.5	150462
				x	b			136250	139257
			x		c			145732	150291
				x	d			150291	151419
555-2.1	V	I9	x		a	x		57170	60701	CO/1:3/1:3/HET	12981.5	70151.5
			x	x	b			70900	71479
			x		c			71830	72004
555-13.8	V	I5		x	a	x		103703	104257	CO/3:1/4:0/3:1/HET	18813.5	122516
				x	b			106469	107912
			x		c			113952	115023
				x	d			121397	124190
555-12.1	V	newRCO1	x		a	x		115023	115078	CO/1:3/0:4/1:3/HET/1:3/HET	21775.5	136798
			x		b			125356	126243
				x	c			129100	129310
			x		d			130096	131261
				x	e			134832	136012
				x	f			136250	137402
556-22.2	V	newRCO2		x	a	x		57170	60701	CO/3:1/4:0/3:1/HET/3:1/HET	27213.5	84383.5
				x	b			64409	65610
				x	c			65685	67302
			x		d			76261	77288
				x	e			81264	84997
				x	f			85566	86732
556-5.3	V	newRCO3		x	a	x		34481	37492	CO/3:1/4:0/3:1/HET/3:1/1:3/HET	22949	57430
				x	b			41533	44506
				x	c			45587	48837
			x		d			48837	49044
			x		e			51183	51567
			x		f			54198	56117
			x		g			57170	60701
555-5.2	V	newRCO4		x	a	x		108369	109050	CO/3:1/1:3/0:4/1:3/0:4/1:3/HET	39302	147671
			x	x	b			121397	124190
			x		c			126304	127030
			x		d			130096	131261
			x		e			134832	136250
			x		f			141108	141767
				x	g			145732	150291
555-23.7	V	newRCO5		x	a	x		108369	109029	CO/4:0/3:1/HET/3:1/1:3/HET	5230.5	113600
				x	b			109050	110820
			x		c			110820	111603
			x		d			112074	112203
			x	x	e			112452	113907
				x	f			113907	113952
555-15.1	V	newRCO6		x	a	x		78080	80069	CO/4:0/3:1/4:0/3:1/3:1/HET	24323.5	102404
				x	b			81264	82770
				x	c			94339	95318
			x		d			101632	101807
			x	x	e			102173	103260
			x		f			103260	103536
555-14.4	V	newRCO7	x		a	x		136250	137402	CO/0:4/1:3/0:4/1:3/HET	23876	160126
				x	b			152787	153228
				x	c			153228	154902
			x		d			154902	157225
				x	e			159409	161995
555-5.1	V	newRCO8		x	a	x		94077	94339	CO/3:1/HET/1:3/0:4/1:3/HET	17003.5	111080
			x		b			95684	95906
			x		c			100439	101353
				x	d			102173	103260
			x		e			105481	105830
				x	f			110820	111603
556-23.5	V	newRCO9	x	x	a	x		99255	100104	CO/HET/1:3/0:4/1:3/HET	7511	106766
				x	b			100439	101353
			x		c			101807	102173
				x	d			103703	104257
			x		e			106469	107912
555-23.5	V	newRCO10	x	x	a		x	121397	124190	CO/HET/3:1/HET	7885	129282
			x		b			127038	128941
			x		c			130096	131261
556-12.1	V	newRCO11	x		a		x	81264	82770	CO/1:3/2:2/1:3/HET	14211	95475
			x		b			86861	87888
			x		c			90215	91703
				x	d			95906	96550
556-15.6	V			x	a		x	103703	104257	CO/3:1/HET	12059.5	115762
			x		b			115078	117001
555-6.1	V			x	a		x	34481	37492	CO/3:1/HET	7033	41514
			x		b			41533	44506
555-15.5	V		x		a		x	104636	105299	CO/1:3/HET	3173	107809
				x	b			107912	108369
#1	V			x	a	x		129616	130096	CO/3:1/4:0/2:2/3:1/HET	13153.5	142770
				x	b			132281	133036
				x	c			134832	136012
				x	d			137832	139257
					e			141767	144252
#2	V			x	a	x		85566	86732	CO/3:1/4:0/3:1/HET	23786	109352
				x	b			100439	101353
					c			106469	107912
				x	d			109050	110820
#5	V		x		a	x		85566	86732	CO/3:1/4:0/3:1/HET/3:1/HET	36644.5	122210
			x		b			91739	93200
			x		c			105830	107912
				x	d			109050	110820
			x		e			118137	119505
			x		f			121397	124190
#6	V			x	a	x		126304	127030	CO/1:3/0:4/1:3/HET	18325	144629
				x	b			130096	131261
				x	c			140419	141108
			x		d			144252	145732
#8	V		x		a	x		121397	124190	CO/3:1/3:1/HET	14960	136357
			x	x	b			127038	128941
			x		c			136250	139257
#12	V		x		a	x		75719	76261	CO/3:1/4:0/3:1/4:0/3:1/HET	26726.5	102446
			x		b			81264	82770
			x		c			90200	91703
			x		d			91739	93200
				x	e			99108	99255
			x		f			102173	103260
#13	V		x		a	x		37492	38068	CO/4:0/HET	9432	46924
			x	x	b			45587	48837
#14	V		x		a		x	72490	75719	CO/3:1/HET/3:1/HET	18365	90855
				x	b			86861	87888
				x	c			90215	91703
				x	d			91739	93200
#15	V		x		a			19132	24415	3:1/2:2/1:3/2:2/1:3/HET	25438.5	44570.5
				x	b			29676	30652
				x	c			33770	34481
			x	x	d			34481	37492
				x	e			45587	48837
#16	V		x		a	x		60913	61496	CO/3:1/2:2/3:1/4:0/HET	12900	73813
			x		b			61808	62013
			x		c			64409	65610
			x		d			68256	68787
			x	x	e			72490	75719
Sorted in coordinate order
Sector	Chrom.	Event class	Line number		Transition label			Markers flanking transitions
			Red sector	White sector		G1	G2	Left	Right		tract length	midpoint
555-23.4	V	H1			a			34481	37492	CO/HET	1505.5	35986.5			35986.5	35986.5	1
556-15.8	V	I1	x		a	x		34481	37492	CO/0:4/HET	7033	41514			41514	41514	2
			x	x	b			41533	44506						41514	44570.5	1
555-6.1	V			x	a		x	34481	37492	CO/3:1/HET	7033	41514			44570.5	46924	1
			x		b			41533	44506						46924	51317	1
#15	V		x		a			19132	24415	3:1/2:2/1:3/2:2/1:3/HET	25438.5	44570.5			51317	57430	1
				x	b			29676	30652						57430	70151.5	1
				x	c			33770	34481						70151.5	73627.5	1
			x	x	d			34481	37492						73627.5	73813	1
				x	e			45587	48837						73813	80069	1
#13	V		x		a	x		37492	38068	CO/4:0/HET	9432	46924			80069	84383.5	1
			x	x	b			45587	48837						84383.5	87609.5	1
556-23.4	V	H2		x	a			41533	44506	CO/3:1/HET	9784	51317			87609.5	90855	1
			x		b			51915	53692						90855	93214	1
556-5.3	V	newRCO3		x	a	x		34481	37492	CO/3:1/4:0/3:1/HET/3:1/1:3/HET	22949	57430			93214	93631	1
				x	b			41533	44506						93631	93834	1
				x	c			45587	48837						93834	95475	1
			x		d			48837	49044						95475	98065	1
			x		e			51183	51567						98065	100606	1
			x		f			54198	56117						100606	101136	1
			x		g			57170	60701						101136	102404	1
555-2.1	V	I9	x		a	x		57170	60701	CO/1:3/1:3/HET	12981.5	70151.5			102404	102446	1
			x	x	b			70900	71479						102446	106766	1
			x		c			71830	72004						106766	107809	1
555-23.8	V	H2	x		a		x	67302	68256	CO/1:3/HET	6325.5	73627.5			107809	109352	1
				x	b			72490	75719						109352	111080	1
#16	V		x		a	x		60913	61496	CO/3:1/2:2/3:1/4:0/HET	12900	73813			111080	112788	1
			x		b			61808	62013						112788	113600	1
			x		c			64409	65610						113600	115762	1
			x		d			68256	68787						115762	115920	1
			x	x	e			72490	75719						115920	118137	1
555-23.10	V	H1	x	x	a	unclear		78080	80069	CO/HET/2:2/HET	1703	80069			118137	122210	1
			x	x	b			80069	80291						122210	122516	1
			x	x	c			80291	81264						122516	129282	1
556-22.2	V	newRCO2		x	a	x		57170	60701	CO/3:1/4:0/3:1/HET/3:1/HET	27213.5	84383.5			129282	132267	1
				x	b			64409	65610						132267	136357	1
				x	c			65685	67302						136357	136798	1
			x		d			76261	77288						136798	142770	1
				x	e			81264	84997						142770	144629	1
				x	f			85566	86732						144629	147671	1
555-13.4	V	I2		x	a	x		57170	60701	CO/3:1/4:0/HET	30439.5	87609.5			147671	150462	1
				x	b			68898	70840						150462	160126	1
			x	x	c			88688	90062						160126
#14	V		x		a		x	72490	75719	CO/3:1/HET/3:1/HET	18365	90855
				x	b			86861	87888
				x	c			90215	91703
				x	d			91739	93200
555-13.7	V	I1	x		a	x		72490	75719	CO/0:4/HET	20724	93214
			x	x	b			94339	95318
556-15.7	V	I1	x		a	x		80069	80291	CO/0:4/2:2/0:4/HET	13562	93631
			x		b			80291	81264
			x		c			82770	84997
			x	x	d			93407	94077
555-17.2	V	I7	x		a	x		78080	80069	CO/3:1/4:0/3:1/HET	15754	93834
				x	b			88688	90062
				x	c			90215	91703
			x		d			94339	95318
556-12.1	V	newRCO11	x		a		x	81264	82770	CO/1:3/2:2/1:3/HET	14211	95475
			x		b			86861	87888
			x		c			90215	91703
				x	d			95906	96550
556-18.2	V	I2		x	a	x		72490	75719	CO/3:1/4:0/3:1/HET	25575	98065
				x	b			82754	82770
				x	c			99108	99255
			x		d			99255	100104
556-4.1	V	I7		x	a	x		82770	84997	CO/3:1/4:0/3:1/HET	17836	100606
				x	b			85566	86732
				x	c			91739	93200
			x		d			101632	101807
555-19.3	V	I7	x		a	x		85566	86732	CO/1:3/0:4/HET/1:3/HET	15570.5	101136
			x		b			88688	90062
			x	x	c			99108	99255
				x	d			99255	100104
				x	e			101632	101807
555-15.1	V	newRCO6		x	a	x		78080	80069	CO/4:0/3:1/4:0/3:1/3:1/HET	24323.5	102404
				x	b			81264	82770
				x	c			94339	95318
			x		d			101632	101807
			x	x	e			102173	103260
			x		f			103260	103536
#12	V		x		a	x		75719	76261	CO/3:1/4:0/3:1/4:0/3:1/HET	26726.5	102446
			x		b			81264	82770
			x		c			90200	91703
			x		d			91739	93200
				x	e			99108	99255
			x		f			102173	103260
556-23.5	V	newRCO9	x	x	a	x		99255	100104	CO/HET/1:3/0:4/1:3/HET	7511	106766
				x	b			100439	101353
			x		c			101807	102173
				x	d			103703	104257
			x		e			106469	107912
555-15.5	V		x		a		x	104636	105299	CO/1:3/HET	3173	107809
				x	b			107912	108369
#2	V			x	a	x		85566	86732	CO/3:1/4:0/3:1/HET	23786	109352
				x	b			100439	101353
					c			106469	107912
				x	d			109050	110820
555-5.1	V	newRCO8		x	a	x		94077	94339	CO/3:1/HET/1:3/0:4/1:3/HET	17003.5	111080
			x		b			95684	95906
			x		c			100439	101353
				x	d			102173	103260
			x		e			105481	105830
				x	f			110820	111603
556-4.3	V	H1	x		a		x	110820	111603	CO/1:3/2:2/HET	1968	112788
			x		b			111603	111741
			x	x	c			112452	113907
555-23.7	V	newRCO5		x	a	x		108369	109029	CO/4:0/3:1/HET/3:1/1:3/HET	5230.5	113600
				x	b			109050	110820
			x		c			110820	111603
			x		d			112074	112203
			x	x	e			112452	113907
				x	f			113907	113952
556-15.6	V			x	a		x	103703	104257	CO/3:1/HET	12059.5	115762
			x		b			115078	117001
556-1	V	H2		x	a	x		98801	98985	CO/1:3/HET/0:4/4:0/0:4/HET	17119	115920
			x		b			104257	104636
			x	x	c			111741	112074
			x	x	d			120651	121292
			x	x	e			124754	125129
			x	x	f			126304	127030
			x	x	g			115023	117001
555-5.5	V		x	x	a	unclear		104636	105299	CO/HET/3:1/1:3/HET	24888.5	118137
				x				118137	119505
				x				121397	124190
				x				129616	130096
#5	V		x		a	x		85566	86732	CO/3:1/4:0/3:1/HET/3:1/HET	36644.5	122210
			x		b			91739	93200
			x		c			105830	107912
				x	d			109050	110820
			x		e			118137	119505
			x		f			121397	124190
555-13.8	V	I5		x	a	x		103703	104257	CO/3:1/4:0/3:1/HET	18813.5	122516
				x	b			106469	107912
			x		c			113952	115023
				x	d			121397	124190
555-23.5	V	newRCO10	x	x	a		x	121397	124190	CO/HET/3:1/HET	7885	129282
			x		b			127038	128941
			x		c			130096	131261
555-23.9	V	I7		x	a	x		110820	111603	CO/3:1/4:0/3:1/HET	21447	132267
				x	b			117276	118129
				x	c			121397	124190
			x		d			132281	133036
#8	V		x		a	x		121397	124190	CO/3:1/3:1/HET	14960	136357
			x	x	b			127038	128941
			x		c			136250	139257
555-12.1	V	newRCO1	x		a	x		115023	115078	CO/1:3/0:4/1:3/HET/1:3/HET	21775.5	136798
			x		b			125356	126243
				x	c			129100	129310
			x		d			130096	131261
				x	e			134832	136012
				x	f			136250	137402
#1	V			x	a	x		129616	130096	CO/3:1/4:0/2:2/3:1/HET	13153.5	142770
				x	b			132281	133036
				x	c			134832	136012
				x	d			137832	139257
					e			141767	144252
#6	V			x	a	x		126304	127030	CO/1:3/0:4/1:3/HET	18325	144629
				x	b			130096	131261
				x	c			140419	141108
			x		d			144252	145732
555-5.2	V	newRCO4		x	a	x		108369	109050	CO/3:1/1:3/0:4/1:3/0:4/1:3/HET	39302	147671
			x	x	b			121397	124190
			x		c			126304	127030
			x		d			130096	131261
			x		e			134832	136250
			x		f			141108	141767
				x	g			145732	150291
556-6.1	V	I6		x	a	x		132281	133066	CO/3:1/4:0/3:1/HET	18181.5	150462
				x	b			136250	139257
			x		c			145732	150291
				x	d			150291	151419
555-14.4	V	newRCO7	x		a	x		136250	137402	CO/0:4/1:3/0:4/1:3/HET	23876	160126
				x	b			152787	153228
				x	c			153228	154902
			x		d			154902	157225
				x	e			159409	161995

## Sheet: selected chr5 tract lengths
	rad3-101	G1	G2	CO									rad3-102	Sector
1	555-5.5	unclear			CO/HET/3:1/1:3/HET	24888.5	Both homologs broken or branch migration or something								G1	G2	tracts	tract length
2	555-23.10	unclear			CO/HET/2:2/HET	1703	Both homologs broken or branch migration or something						1	#1	x		CO/3:1/4:0/2:2/3:1/HET	13153.5	16642.5
3	555-23.7	x			CO/4:0/3:1/HET/3:1/1:3/HET	5230.5		1					2	#2	x		CO/3:1/4:0/3:1/HET	23786
4	556-15.8	x			CO/0:4/HET	7033		2					3	#5	x		CO/3:1/4:0/3:1/HET/3:1/HET	36644.5
5	556-23.5	x			CO/HET/1:3/0:4/1:3/HET	7511		3					4	#6	x		CO/1:3/0:4/1:3/HET	18325
6	555-2.1	x			CO/1:3/1:3/HET	12981.5		4					5	#8	x		CO/3:1/3:1/HET	14960
7	556-15.7	x			CO/0:4/2:2/0:4/HET	13562		5					6	#12	x		CO/3:1/4:0/3:1/4:0/3:1/HET	26726.5
8	555-19.3	x			CO/1:3/0:4/HET/1:3/HET	15570.5		6					7	#13	x		CO/4:0/HET	9432
9	555-17.2	x			CO/3:1/4:0/3:1/HET	15754		7					8	#16	x		CO/3:1/2:2/3:1/4:0/HET	12900
10	555-5.1	x			CO/3:1/HET/1:3/0:4/1:3/HET	17003.5		8					9	#14		x	CO/3:1/HET/3:1/HET	18365
11	556-1	x			CO/1:3/HET/0:4/4:0/0:4/HET	17119		9					10	#15	?		3:1/2:2/1:3/2:2/1:3/HET	25438.5
12	556-4.1	x			CO/3:1/4:0/3:1/HET	17836		10
13	556-6.1	x			CO/3:1/4:0/3:1/HET	18181.5		11
14	555-13.8	x			CO/3:1/4:0/3:1/HET	18813.5		12
15	555-13.7	x			CO/0:4/HET	20724		13
16	555-23.9	x			CO/3:1/4:0/3:1/HET	21447		14
17	555-12.1	x			CO/1:3/0:4/1:3/HET/1:3/HET	21775.5		15
18	556-5.3	x			CO/3:1/4:0/3:1/HET/3:1/1:3/HET	22949		16
19	555-14.4	x			CO/0:4/1:3/0:4/1:3/HET	23876		17
20	555-15.1	x			CO/4:0/3:1/4:0/3:1/3:1/HET	24323.5		18
21	556-18.2	x			CO/3:1/4:0/3:1/HET	25575		19
22	556-22.2	x			CO/3:1/4:0/3:1/HET/3:1/HET	27213.5		20
23	555-13.4	x			CO/3:1/4:0/HET	30439.5		21
24	555-5.2	x			CO/3:1/1:3/0:4/1:3/0:4/1:3/HET	39302	18497.5	22
25	556-4.3		x		CO/1:3/2:2/HET	1968
26	555-15.5		x		CO/1:3/HET	3173
27	555-23.8		x		CO/1:3/HET	6325.5
28	555-6.1		x		CO/3:1/HET	7033
29	555-23.5		x		CO/HET/3:1/HET	7885
30	556-23.4		x		CO/3:1/HET	9784
31	556-15.6		x		CO/3:1/HET	12059.5
32	556-12.1		x		CO/1:3/2:2/1:3/HET	14211	8834.5
33	555-23.4			CO	CO/HET	1505.5	15754
						G1	G2
				lower bound (k)	(n-1.96(sqroot n))/2	6	8
				upper bound	n+1-k	17	1
					G1	G1 %	median G1 tract	95% CI	G2	G2 %	median G2 tract	95% CI	CO	CO %	median tract	95% CI	complex	complex %	red/white rate
				WT JSC IV	76	0.546763	14.8	(11.7-17.5)	45	0.323741	4.7	(2.6-9.5)	18	0.129496	10.6	(8.2-13.6)	40	0.28777	3e-05	139 sectors
				rad3-102	22	0.709677	18.5	(15.6-23.9)	8	0.258065	8.8	(1.9-14.2)	1	0.0322581	----	----	17	0.484848	0.0005	*31/33 sectors could be classed for cell cycle
				Chi-square JSCIV vs rad3-102	P = 0.0966				P = 0.4751				P = 0.1206
				Mann-Whitney JSCIV vs rad3-102			P=0.0007				P=0.0537				----
				rad3-101	8	0.888889	16.6		1	0.111111	----		0		----		6	0.666667	0.000254989	9 sectors
				combined rad3-101/rad3-102	30	0.75	18.2	(15.6-22.9)	9	0.225	7.9	(3.2-18.4)	1	0.025	----	----	23	0.547619		40 sectors classed for cell cycle/42 total
				Chi-square JSCIV vs combined	P = 0.0212		0.0008		P = 0.230		0.0268		P = 0.0588				P = 0.0019
				Mann-Whitney JSCIV vs combined
				WT PL V	24	0.324324	8.2		35	0.472973	6.5		15	0.202703
																				74 sectors
	combined	G1	G2	CO
	555-23.7	x			CO/4:0/3:1/HET/3:1/1:3/HET	5230.5		1
	556-15.8	x			CO/0:4/HET	7033		2
	556-23.5	x			CO/HET/1:3/0:4/1:3/HET	7511		3
	555-2.1	x			CO/4:0/HET	9432		4
	556-15.7	x			CO/3:1/2:2/3:1/4:0/HET	12900		5
	555-19.3	x			CO/1:3/1:3/HET	12981.5		6
	555-17.2	x			CO/3:1/4:0/2:2/3:1/HET	13153.5		7
	555-5.1	x			CO/0:4/2:2/0:4/HET	13562		8
	556-1	x			CO/3:1/3:1/HET	14960		9
	556-4.1	x			CO/1:3/0:4/HET/1:3/HET	15570.5		10
	556-6.1	x			CO/3:1/4:0/3:1/HET	15754		11
	555-13.8	x			CO/3:1/HET/1:3/0:4/1:3/HET	17003.5		12
	555-13.7	x			CO/1:3/HET/0:4/4:0/0:4/HET	17119		13
	555-23.9	x			CO/3:1/4:0/3:1/HET	17836		14
	555-12.1	x			CO/3:1/4:0/3:1/HET	18181.5		15
	556-5.3	x			CO/1:3/0:4/1:3/HET	18325		16
	555-14.4	x			CO/3:1/4:0/3:1/HET	18813.5		17
	555-15.1	x			CO/0:4/HET	20724		18
	556-18.2	x			CO/3:1/4:0/3:1/HET	21447		19
	556-22.2	x			CO/1:3/0:4/1:3/HET/1:3/HET	21775.5		20
	555-13.4	x			CO/3:1/4:0/3:1/HET/3:1/1:3/HET	22949		21
	555-5.2	x			CO/3:1/4:0/3:1/HET	23786		22
	#1	x			CO/0:4/1:3/0:4/1:3/HET	23876		23
	#2	x			CO/4:0/3:1/4:0/3:1/3:1/HET	24323.5		24
	#5	x			CO/3:1/4:0/3:1/HET	25575		25
	#6	x			CO/3:1/4:0/3:1/4:0/3:1/HET	26726.5		26
	#8	x			CO/3:1/4:0/3:1/HET/3:1/HET	27213.5		27
	#12	x			CO/3:1/4:0/HET	30439.5		28
	#13	x			CO/3:1/4:0/3:1/HET/3:1/HET	36644.5		29
	#16	x			CO/3:1/1:3/0:4/1:3/0:4/1:3/HET	39302	18253.2	30
	#14		x		CO/1:3/2:2/HET	1968		1
	556-4.3		x		CO/1:3/HET	3173		2
	555-15.5		x		CO/1:3/HET	6325.5		3
	555-23.8		x		CO/3:1/HET	7033		4
	555-6.1		x		CO/HET/3:1/HET	7885		5
	555-23.5		x		CO/3:1/HET	9784		6
	556-23.4		x		CO/3:1/HET	12059.5		7
	556-15.6		x		CO/1:3/2:2/1:3/HET	14211		8
	556-12.1		x		CO/3:1/HET/3:1/HET	18365	7885	9
	555-23.4			CO	CO/HET	1505.5
						G1	G2
			lower bound (k)		(n-1.96(sqroot n))/2	10	2
			upper bound		n+1-k	21	9

## Sheet: selected chr5 tract distributio
Microarray SNPs	Phoebe SNPs	Total	23.4	15.8	6.1	15	13	23.4	5.3	2.1	23.8	16	23.1	22.2	13.4	14	13.7	15.7	17.2	12.1	18.2	4.1	19.3	15.1	12	23.5	15.5	2	5.1	4.3	23.7	15.6	1	5.5	5	13.8	23.5	23.9	8	12.1	1	6	5.2	6.1	14.4	Phoebe SNPs	Phoebe SNPs	Total
7057		0																																												34,812 (35)	35	1
7223		0																																												40,688 (41)	41	5
8246		0																																												43,075 (43)	43	4
9613		0																																												44,403 (44)	44	4
9882		0																																												46,347 (46)	46	4
11088		0																																												48,898 (49)	49	2
11358		0																																												51,707 (52)	52	2
11484		0																																												54,915 (55)	55	1
11729		0																																												56,166 (56)	56	1
11744		0																																												57,448 (57)	57	1
12059		0																																												60,163 (60)	60	3
12520		0																																												63,936 (64)	64	4
14396		0																																												70,336 (70)	70	5
14500		0																																												76,383 (76)	76	6
14567		0																																												80,094 (80)	80	9
15217		0																																												82,767 (83)	83	9
15814		0																																												86,772 (87)	87	13
17388		0																																												91,715 (92)	92	12
18023		0																																												94,329 (94)	94	11
19132		0																																												99,267 (99)	99	9
24415		1				1																																								103,991 (104)	104	5
24492		1				1																																								107,884 (108)	108	8
24584		1				1																																								111,516 (112)	112	9
24659		1				1																																								113,600 (114)	114	8
24858		1				1																																								115,035 (115)	115	7
24892		1				1																																								117,289 (117)	117	6
25109		1				1																																								118,783 (119)	119	6
25320		1				1																																								122,334 (122)	122	6
25395		1				1																																								125,754 (126)	126	6
25559		1				1																																								133,080 (133)	133	5
25578		1				1																																								140,703 (141)	141	5
26253		1				1																																								144,265 (144)	144	4
27107		1				1																																								146,855 (147)	147	3
27624		1				1																																								151,440 (151)	151	1
27900		1				1
29282		1				1
29676		1				1
30652		1				1
31251		1				1
32231		1				1
32429		1				1
32990		1				1
33332		1				1
33770		1				1
34235		1				1
34481	34,812 (35)	1				1
37492		4		1	1	1			1
38068		5		1	1	1	1		1
41126	40,688 (41)	5		1	1	1	1		1
41533		5		1	1	1	1		1
44506	43,075 (43)	4				1	1	1	1
45284	44,403 (44)	4				1	1	1	1
45587	46,347 (46)	4				1	1	1	1
48837	48,898 (49)	2						1	1
49044		2						1	1
49385		2						1	1
49896		2						1	1
50139		2						1	1
50196		2						1	1
50295		2						1	1
51183		2						1	1
51567		2						1	1
51768	51,707 (52)	2						1	1
51915		2						1	1
53692		1							1
54198	54,915 (55)	1							1
56117	56,166 (56)	1							1
56137		1							1
57170	57,448 (57)	1							1
60701	60,163 (60)	3								1				1	1
60879		3								1				1	1
60913		3								1				1	1
61496		4								1		1		1	1
61808		4								1		1		1	1
62013		4								1		1		1	1
62494		4								1		1		1	1
62635		4								1		1		1	1
62741		4								1		1		1	1
63241	63,936 (64)	4								1		1		1	1
64344		4								1		1		1	1
64409		4								1		1		1	1
65610		4								1		1		1	1
65685		4								1		1		1	1
67302		4								1		1		1	1
68256		5								1	1	1		1	1
68787		5								1	1	1		1	1
68821		5								1	1	1		1	1
68898		5								1	1	1		1	1
68984		5								1	1	1		1	1
70840	70,336 (70)	5								1	1	1		1	1
70900		5								1	1	1		1	1
71479		5								1	1	1		1	1
71830		5								1	1	1		1	1
72004		4									1	1		1	1
72490		4									1	1		1	1
75719		5												1	1	1	1				1
76261	76,383 (76)	6												1	1	1	1				1				1
77288		6												1	1	1	1				1				1
78080		6												1	1	1	1				1				1
80069	80,094 (80)	9											1	1	1	1	1		1		1			1	1
80291		10											1	1	1	1	1	1	1		1			1	1
81264		9												1	1	1	1	1	1		1			1	1
82754	82,767 (83)	9												1	1	1	1	1	1		1			1	1
82770		10												1	1	1	1	1	1	1	1			1	1
84997		11												1	1	1	1	1	1	1	1	1		1	1
85566		11												1	1	1	1	1	1	1	1	1		1	1
86732	86,772 (87)	13													1	1	1	1	1	1	1	1	1	1	1			1							1
86758		13													1	1	1	1	1	1	1	1	1	1	1			1							1
86861		13													1	1	1	1	1	1	1	1	1	1	1			1							1
87888		13													1	1	1	1	1	1	1	1	1	1	1			1							1
88109		13													1	1	1	1	1	1	1	1	1	1	1			1							1
88661		13													1	1	1	1	1	1	1	1	1	1	1			1							1
88688		13													1	1	1	1	1	1	1	1	1	1	1			1							1
90062		12														1	1	1	1	1	1	1	1	1	1			1							1
90200		12														1	1	1	1	1	1	1	1	1	1			1							1
90215		12														1	1	1	1	1	1	1	1	1	1			1							1
91703	91,715 (92)	12														1	1	1	1	1	1	1	1	1	1			1							1
91739		12														1	1	1	1	1	1	1	1	1	1			1							1
93200		11															1	1	1	1	1	1	1	1	1			1							1
93407		11															1	1	1	1	1	1	1	1	1			1							1
94077		10															1		1	1	1	1	1	1	1			1							1
94339	94,329 (94)	11															1		1	1	1	1	1	1	1			1	1						1
94532		9																		1	1	1	1	1	1			1	1						1
95318		9																		1	1	1	1	1	1			1	1						1
95429		9																		1	1	1	1	1	1			1	1						1
95684		9																		1	1	1	1	1	1			1	1						1
95906		9																		1	1	1	1	1	1			1	1						1
96550		8																			1	1	1	1	1			1	1						1
97221		8																			1	1	1	1	1			1	1						1
97404		8																			1	1	1	1	1			1	1						1
97743		8																			1	1	1	1	1			1	1						1
97792		8																			1	1	1	1	1			1	1						1
98369		8																			1	1	1	1	1			1	1						1
98736		8																			1	1	1	1	1			1	1						1
98801		8																			1	1	1	1	1			1	1						1
98985		9																			1	1	1	1	1			1	1				1		1
99108		9																			1	1	1	1	1			1	1				1		1
99255	99,267 (99)	9																			1	1	1	1	1			1	1				1		1
100104		9																				1	1	1	1	1		1	1				1		1
100201		9																				1	1	1	1	1		1	1				1		1
100439		9																				1	1	1	1	1		1	1				1		1
101353		9																				1	1	1	1	1		1	1				1		1
101632		9																				1	1	1	1	1		1	1				1		1
101807		7																						1	1	1		1	1				1		1
102173		7																						1	1	1		1	1				1		1
103260		6																						1		1		1	1				1		1
103536		5																								1		1	1				1		1
103703	103,991 (104)	5																								1		1	1				1		1
104257		7																								1		1	1			1	1		1	1
104636		7																								1		1	1			1	1		1	1
105299		9																								1	1	1	1			1	1	1	1	1
105333		9																								1	1	1	1			1	1	1	1	1
105481		9																								1	1	1	1			1	1	1	1	1
105830		9																								1	1	1	1			1	1	1	1	1
106322		9																								1	1	1	1			1	1	1	1	1
106469		9																								1	1	1	1			1	1	1	1	1
107912	107,884 (108)	8																									1	1	1			1	1	1	1	1
108369		7																										1	1			1	1	1	1	1
109029		8																										1	1		1	1	1	1	1	1
109050		9																										1	1		1	1	1	1	1	1							1
110820		8																											1		1	1	1	1	1	1							1
111603	111,516 (112)	9																												1	1	1	1	1	1	1		1					1
111741		9																												1	1	1	1	1	1	1		1					1
112074		9																												1	1	1	1	1	1	1		1					1
112203		9																												1	1	1	1	1	1	1		1					1
112452		9																												1	1	1	1	1	1	1		1					1
113907	113,600 (114)	8																													1	1	1	1	1	1		1					1
113952		7																														1	1	1	1	1		1					1
115023	115,035 (115)	7																														1	1	1	1	1		1					1
115078		7																														1		1	1	1		1		1			1
117001		6																																1	1	1		1		1			1
117276	117,289 (117)	6																																1	1	1		1		1			1
118129		6																																1	1	1		1		1			1
118137	118,783 (119)	6																																1	1	1		1		1			1
119505		6																																1	1	1		1		1			1
119694		6																																1	1	1		1		1			1
120404		6																																1	1	1		1		1			1
120651		6																																1	1	1		1		1			1
121292		6																																1	1	1		1		1			1
121397	122,334 (122)	6																																1	1	1		1		1			1
124190		6																																1			1	1	1	1			1
124505		6																																1			1	1	1	1			1
124754		6																																1			1	1	1	1			1
125129		6																																1			1	1	1	1			1
125199		6																																1			1	1	1	1			1
125356	125,754 (126)	6																																1			1	1	1	1			1
126243		6																																1			1	1	1	1			1
126304		6																																1			1	1	1	1			1
127030		7																																1			1	1	1	1		1	1
127038		7																																1			1	1	1	1		1	1
128941		7																																1			1	1	1	1		1	1
129100		7																																1			1	1	1	1		1	1
129310		7																																1			1	1	1	1		1	1
129511		7																																1			1	1	1	1		1	1
129616		7																																1			1	1	1	1		1	1
130096		7																																			1	1	1	1	1	1	1
131261		6																																				1	1	1	1	1	1
132281		6																																				1	1	1	1	1	1
133036	133,080 (133)	5																																					1	1	1	1	1
133066		6																																					1	1	1	1	1	1
134472		6																																					1	1	1	1	1	1
134783		6																																					1	1	1	1	1	1
134832		6																																					1	1	1	1	1	1
136012		6																																					1	1	1	1	1	1
136250		6																																					1	1	1	1	1	1
137402		5																																							1	1	1	1	1
137832		5																																							1	1	1	1	1
139257		5																																							1	1	1	1	1
140419	140,703 (141)	5																																							1	1	1	1	1
141108		5																																							1	1	1	1	1
141767		5																																							1	1	1	1	1
144252	144,265 (144)	4																																								1	1	1	1
145732	146,855 (147)	3																																									1	1	1
150291		2																																										1	1
151419	151,440 (151)	1																																											1
152787		1																																											1
153228		1																																											1
154902		1																																											1
157225		1																																											1
157266		1																																											1
157475		1																																											1
157756		1																																											1
158692		1																																											1
159409		1																																											1
161995		0
163277		0
163696		0
164212		0
164503		0
165017		0
165534		0
167628		0
169096		0
169661		0
171536		0
173247		0
173389		0
174637		0
176440		0
178678		0
178715		0
178881		0
179472		0
180126		0
181122		0
181473		0
182368		0
182391		0
183567		0
187825		0
189088		0
190072		0
191853		0
192712		0
197339		0
197480		0
201569		0
203826		0
205990		0
206275		0
206823		0
207166		0
207174		0
207209		0
207228		0
207263		0
207286		0
207955		0
208691		0
209411		0
209836		0
210127		0
210334		0
210467		0
210982		0
211327		0
211400		0
212360		0
212380		0
213231		0
213410		0
213522		0
215740		0
216605		0
216627		0
217281		0
217306		0
221483		0
223605		0
223755		0
224263		0
225481		0
225486		0
225862		0
226848		0
228091		0
228456		0
230499		0
231014		0
231674		0
231708		0
232351		0
232380		0
233343		0
233675		0
234286		0
234918		0
235482		0
235761		0
237468		0
238591		0
238663		0
239193		0
239769		0
239996		0
240073		0
240087		0
240280		0
240383		0
241746		0
241786		0
242400		0
243094		0
243706		0
243872		0
244079		0
244637		0
246181		0
246269		0
246575		0
246832		0
247269		0
248928		0
249498		0
250839		0
251744		0
252090		0
253293		0
254378		0
255319		0
255681		0
256363		0
256797		0
256986		0
261180		0
261286		0
262449		0
262784		0
263639		0
265677		0
265862		0
266203		0
268965		0
269020		0
269880		0
270219		0
271142		0
271195		0
271363		0
272155		0
272646		0
273707		0
276195		0
278498		0
291700		0
291851		0
292213		0
294700		0
300724		0
307369		0
308119		0
308694		0
310861		0
317202		0
318924		0
319259		0
324106		0
331961		0
332444		0
332466		0
333018		0
333235		0
333653		0
333672		0
334200		0
337657		0
338253		0
339026		0
339285		0
339539		0
340276		0
345026		0
345829		0
346409		0
347129		0
347938		0
348403		0
349444		0
351263		0
352558		0
353391		0
353433		0
356821		0
357717		0
357860		0
361227		0
362816		0
364026		0
364043		0
364066		0
364134		0
364309		0
368690		0
368755		0
368841		0
370212		0
370888		0
370939		0
371200		0
372041		0
372232		0
372471		0
372726		0
373720		0
374799		0
375001		0
377174		0
380708		0
382309		0
382898		0
383273		0
383527		0
383878		0
383959		0
384142		0
384418		0
385651		0
386063		0
386182		0
386437		0
386487		0
386492		0
386526		0
386763		0
386998		0
387070		0
387176		0
387381		0
387581		0
388525		0
388540		0
389248		0
389536		0
390037		0
390138		0
390480		0
390552		0
392056		0
392236		0
393839		0
393887		0
394005		0
395012		0
395278		0
396970		0
397737		0
397899		0
401993		0
402559		0
404226		0
407642		0
407648		0
410277		0
415412		0
416825		0
418488		0
422239		0
424446		0
424622		0
425907		0
426567		0
426945		0
427904		0
428844		0
429450		0
429807		0
430513		0
430911		0
432027		0
434391		0
435649		0
435828		0
436520		0
436747		0
438214		0
438380		0
438445		0
438820		0
438833		0
439239		0
441605		0
441827		0
442725		0
450243		0
451700		0
451892		0
452240		0
453723		0
453903		0
454002		0
454320		0
454680		0
454872		0
455258		0
455558		0
455659		0
456474		0
456488		0
457924		0
459168		0
459170		0
459880		0
460279		0
460638		0
462597		0
464372		0
467539		0
468166		0
468290		0
468373		0
470779		0
476792		0
480030		0
481251		0
483985		0
484289		0
484400		0
484520		0
484737		0
484834		0
484918		0
485582		0
486313		0
486906		0
487420		0
487672		0
488195		0
488818		0
490190		0
490289		0
490935		0
491894		0
492146		0
492276		0
498856		0
498987		0
500594		0
500968		0
501517		0
501537		0
501972		0
502134		0
502152		0
502203		0
502978		0
504162		0
504194		0
504309		0
504693		0
504917		0
506853		0
507136		0
507433		0
507484		0
507627		0
508392		0
508515		0
508894		0
509171		0
509885		0
511492		0
512491		0
513251		0
513924		0
514271		0
515810		0
517570		0
521540		0
522116		0
523666		0
523828		0
525058		0
525738		0
526075		0
526695		0
527175		0
529420		0
529467		0
530737		0
530745		0
531170		0
531985		0
532174		0
532657		0
533248		0
534706		0
534760		0
535414		0
535566		0
536918		0
537398		0
538318		0
540335		0
541057		0
541140		0
541262		0
541338		0
541457		0
541472		0
541633		0
541856		0
541955		0
547603		0
548308		0
548484		0
550193		0
550210		0
550267		0
550727		0
551248		0
551360		0
551422		0
552585		0
552999		0
553244		0
554122		0
554140		0
554204		0
554275		0
554313		0
554932		0
554960		0
555067		0
555072		0
555160		0
555518		0
555897		0
556188		0
556264		0
556645		0
558211		0
558349		0
558497		0
559541		0
559679		0
560698		0
561080		0
561128		0
561194		0
561210		0
561274		0
561281		0
561483		0
561552		0
561661		0
561700		0
561719		0
561785		0
561841		0
561889		0
562080		0
562096		0
562156		0
562247		0
562419		0
562553		0
562650		0
562829		0
563000		0
563057		0
563301		0
563303		0
563457		0
563563		0
563730		0
563866		0
563939		0
564031		0
564048		0
564080		0
564118		0
564178		0
564248		0
564283		0
564364		0
564414		0
564468		0
564663		0
564700		0
564792		0
564824		0
565658		0
565817		0
565989		0
566017		0
566410		0
566417		0
566446		0
566548		0
566551		0
566970		0
567033		0
567081		0
567098		0
567204		0
567266		0
567279		0
567358		0
567371		0
567378		0
567580		0
567625		0
567724		0
567726		0
567987		0
568056		0
568060		0
568073		0
568106		0
568114		0

## Sheet: selected 5 midpoint distributio
	rad3 midpoint			Bins	rad3		chi-square rad3 vs expected	Phoebe spontaneous midpoint			Bins	PL WT		chi-square rad3 vs WT per bin
	35986.5	1	35000-60200	1	7	0.162791	P = 0.639	37749.5	1	35000-60200	1	30	0.337079	P = 0.0366
	41514	2	60201-85400	2	5	0.116279	P = 0.2774	38203.5	1	60201-85400	2	20	0.224719	P = 0.1362
	44570.5	1	85401-110600	3	14	0.325581	P = 0.1834	38943	1	85401-110600	3	16	0.179775	P = 0.061
	46924	1	110601-135800	4	10	0.232558	P = 0.6985	39607	1	110601-135800	4	16	0.179775	P = 0.4751
	51317	1	135801-16100	5	7	0.162791	P = 0.639	40579	1	135801-16100	5	7	0.0786517	P = 0.6892
	57430	1			43		(8.6 expected)	41854.5	2			89
	70151.5	1						41881.5	1
	73627.5	1						42519.5	1
	73813	1						42545.5	2
	80069	1						43517.5	1
	84383.5	1						44793	1
	87609.5	1						44863	2
	90855	1						46197.5	1
	93214	1						46747.5	1
	93631	1						47622.5	1
	93834	1						48995	2
	95475	1						50631	1
	98065	1						51906.5	1
	100606	1						52532	1
	101136	1						53936.5	1
	102404	1						54169.5	1
	102446	1						54530.5	1
	106766	1						54577.5	1
	107809	1						55935	1
	109352	1						56705.5	1
	111080	1						57821.5	1
	112788	1						64045	1
	113600	1						65249.5	1
	115762	1						67136	1
	115920	1						68273	1
	118137	1						69466.5	1
	122210	1						70159.5	2
	122516	1						72015	1
	129282	1						73351.5	1
	132267	1						73359.5	1
	136357	1						75215	1
	136798	1						75479.5	1
	142770	1						78238.5	2
	144629	1						79715	1
	147671	1						81577.5	2
	150462	1						82332.5	1
	160126	1						83433	1
								84049	1
								85904.5	1
								87757	1
								90550.5	1
								95491	1
								97328	1
								97856	2
								99144	1
								101632	1
								103576	2
								107756	2
								108543	1
								109700	1
								110042	1
								112586	1
								113334	1
								113704	1
								115109	1
								116819	1
								117967	1
								118635	1
								118684	1
								119677	1
								121522	1
								124044	1
								125932	1
								129417	2
								133228	1
								133300	1
								136304	1
								136892	1
								142260	1
								145560	1
								149148	3

## Sheet: unselected GC
Table S6. MAPPING spontaneous mitotic recombination events by SNP microarrays
Sector	Chrom.	Event class	Transition label	Markers flanking transitions
				Left	Right	tract length			Midpoint
555-7 A	1		a	80543	81680	3847	81111.5	84958.5	83035
			b	84338	85579
555-19.3	I	B1	a	135705	143669	10187.5	139687	149874	144781
			b	149297	150452
555-7 A	2		a	116822	117962	20894.5	117392	138286	127839
			b	137849	138724
555-14.4	II	C1	a	137849	138724	9414	138286	147700	142994
			b	146159	146982
			c	146982	148419
555-7 D	2		a	201053	201821	11650	201437	213087	207262
			b	209641	216533
555-7 B	2		a	387435	389323	27199	388379	415578	401978
			b	411214	419942
555-7 E	2		a	391438	394358	6007.5	392898	398906	395902
			b	398295	399516
556-18.3	II	B2	a	441753	447688	27266	444720	471986	458354
			b	470563	473410
555-7 E	2		a	590677	592429	10795	591553	602348	596950
			b	602164	602532
555-12.1	II	B2	a	595436	595636	7653.5	595536	603190	599363
			b	602532	603847
SLA64.1 D	2		a	635559	644285	16858	639922	656780	648351
			b	653602	659958
SLA64.1 E	2		a	757496	768199	10738.5	762848	773586	768217
			b	769886	777286
555-7 B	2		a	769268	769886	6592.5	769577	776170	772873
			b	769886	771821
			c	771821	772112
			d	772112	772517
			e	775053	777286
555-19.3	III	B2	a	43095	46550	3164.5	44822.5	47987	46404.8
			b	46550	49424
555-7 B	3		a	51107	53879	4281.5	52493	56774.5	54633.8
			b	55704	57845
555-13.8	III	G2	a	177384	179106	13466	178245	191711	184978
			b	183618	188741
			c	190643	192779
555-23.5	IV	B2	a	21994	22298	3759.5	22146	25905.5	24025.8
			b	24733	27078
555-23.4	IV	B2	a	21917	22298	3798	22107.5	25905.5	24006.5
			b	24733	27078
555-7 B	4		a	42267	42493	5087.5	42380	47467.5	44923.8
			b	46597	48338
555-7 B	4		a	65339	66102	24207	65720.5	89927.5	77824
			b	89805	90050
SLA64.1 E	4		a	122585	127843	36236.5	125214	161450	143332
			b	159103	163798
555-7 B	4		a	130718	130956	3690	130837	134527	132682
			b	132549	136505
SLA64.1 B	4		a	184727	188092	12023.5	186410	198433	192421
			b	195883	200983
555-5.5	IV	new 1	a	302999	305668	17088.5	304334	321422	312878
			b	317781	325063
556-12.1	IV	new 2	a	350450	350770	13946.5	350610	364556	357583
			b	354877	356524
			c	361683	367430
SLA64.1 C	4		a	455000	456380	8290	455690	463980	459835
			b	458195	469765
555-7 B	4		a	509392	509716	24020	509554	533574	521564
			b	526934	540214
555-13.7	IV	A1	a	675819	679246	3355	677532	680888	679210
			b	680713	681062
SLA64.1 B	4		a	702541	706018	5017.5	704280	709297	706788
			b	708997	709597
556-22.2	IV	B2	a	720425	722251	10089.5	721338	731428	726383
			b	730597	732258
555-7 E	4		a	835077	838632	9069.5	836854	845924	841389
			b	845725	846123
555-23.7	IV	A2	a	835077	838635	5229.5	836856	842086	839471
			b	841060	843111
556-15.6	IV	B1	a	980001	992782	16733	986392	1.00312e+06	994758
			b	1002452	1003797
SLA64.1 B	4		a	1075942	1143034	34539	1109488	1144027	1.12676e+06
			b	1143766	1144288
555-5.1	IV	B2	a	1144288	1147303	2442.5	1.1458e+06	1148238	1.14702e+06
			b	1148058	1148418
555-23.10	IV	B1	a	1184586	1187255	17752	1.18592e+06	1.20367e+06	1.1948e+06
			b	1190182	1217163
555-6.1	IV	G3	a	1317884	1318731	22714	1.31831e+06	1.34102e+06	1.32966e+06
			b	1319266	1322458
			c	1324027	1325830
			d	1340268	1341775
SLA64.1 C	4		a	1394070	1398890	13487	1396480	1409967	1.40322e+06
			b	1408714	1411220
555-23.10	IV	B2	a	1477097	1479510	3746.5	1.4783e+06	1482050	1.48018e+06
			b	1480252	1483848
555-7 B	5		a	85566	86732	3226	86149	89375	87762
			b	88688	90062
556-1	V	new10	a	111741	112074	14759.5	111908	126667	119287
			b	120651	121292
			c	124754	125129
			d	126304	127030
555-5.5	V	new2	a	118129	119505	11039	118817	129856	124336
			b	121379	124190
			b	129616	130096
556-22.2	V	B1	a	248928	249498	6939.5	249213	256152	252683
				255319	256986
SLA64.1 B	5		a	526075	526695	3717	526385	530102	528244
			b	526695	527175
			c	527175	529420
			d	529467	530737
SLA64.1 C	6		a	177979	178405	23984.5	178192	202176	190184
			b	199349	205004
555-13.7	VI	B1	a	228484	231253	22490	229868	252358	241114
			b	250693	254024
555-17.2	VI	A1	a	238478	238852	4998	238665	243663	241164
			b	241846	245480
555-12.1	VII	B2	a	24513	26287	21904	25400	47304	36352
			b	46622	47986
555-7 B	7		a	26287	28622	11177	27454.5	38631.5	33043
			b	33882	43381
556-4.1	VII	B1	a	169606	170265	5831.5	169936	175767	172851
			b	174388	177146
SLA64.1 E	7		a	278847	281296	3889.5	280072	283961	282016
			b	281296	286626
556-4.1	VII	B2	a	374558	380419	8446.5	377488	385935	381712
			b	383564	388306
555-7 E	7		a	406687	407835	3596	407261	410857	409059
			b	410150	411564
556-1	VII	A1	a	422024	427594	5197	424809	430006	427408
			b	429460	430552
556-23.5	VII	A2	a	509887	512271	4602.5	511079	515682	513380
			b	514503	516860
555-7 E	7		a	933860	934175	4922.5	934018	938940	936479
			b	938760	939120
555-23.5	VIII	A1	a	64549	67614	5602.5	66081.5	71684	68882.8
			b	71595	71773
556-12.1	VIII	A1	a	67614	70935	10429.5	69274.5	79704	74489.2
			b	77201	82207
SLA64.1 C	8		a	96110	96638	2092	96374	98466	97420
			b	97859	99073
SLA64.1 D	8		a	105281	112475	22184.5	108878	131062	119970
			b	120428	141697
555-23.5	VIII	A1	a	186902	193856	5192.5	190379	195572	192975
			b	195138	196005
555-6.1	VIII	new 3	a	388782	393258	27454.5	391020	418474	404747
			b	393716	395587
			c	399358	399829
			d	417509	419440
555-7 C	9		a	57746	57761	11666	57753.5	69419.5	63586.5
			b	68901	69938
SLA64.1 C	9		a	94194	94746	2124.5	94470	96594.5	95532.2
			b	94907	98282
SLA64.1 B	9		a	252337	256630	14862.5	254484	269346	261915
			b	268270	270422
SLA64.1 B	9		a	319195	321265	4293	320230	324523	322376
			b	323329	325717
556-18.3	IX	B1	a	196366	197475	11231.5	196920	208152	202536
			b	205177	211127
555-7 D	10		a	32952	33166	3472.5	33059	36531.5	34795.2
			b	34825	38238
556-5.3	X	A1	a	41095	42439	4678.5	41767	46445.5	44106.2
			b	45910	46981
555-7 A	10		a	92387	93524	30340	92955.5	123296	108126
			b	100265	102344
			c	106153	106709
			d	107220	107499
			e	107499	107961
			f	122055	124536
555-7 D	10		a	139547	140215	1790.5	139881	141672	140776
			b	141435	141908
555-7 A	10		a	247224	247875	3433.5	247550	250983	249266
			b	250311	251655
555-15.5	X	A2	a	254057	254485	4373	254271	258644	256458
			b	258124	259164
SLA64.1 B	10		a	276435	277727	5691.5	277081	282772	279927
			b	282507	283038
556-5.3	X	A2	a	358107	360904	17366.5	359506	376872	368189
			b	362868	390876
SLA64.1 C	10		a	503004	508494	14858.5	505749	520608	513178
			b	508509	511929
			c	518627	522588
555-5.2	X	B2	a	565692	566046	3912.5	565869	569782	567825
			b	568972	570591
555-7 A	10		a	646477	648412	2404	647444	649848	648646
			b	648442	651255
SLA64.1 B	11		a	294767	298961	6266	296864	303130	299997
			b	302503	303757
SLA64.1 D	11		a	294767	300189	6862.5	297478	304340	300909
			b	302503	306178
SLA64.1 C	11		a	407671	409851	22746	408761	431507	420134
			b	431039	431975
SLA64.1 B	11		a	512283	513084	2168.5	512684	514852	513768
			b	513084	516620
SLA64.1 E	11		a	519015	527412	7495.5	523214	530709	526961
			b	529613	531805
555-7 C	11		a	548762	553368	4346	551065	555411	553238
			b	553368	557454
555-7 C	11		a	644767	649226	3929.5	646996	650926	648961
			b	650268	651584
555-23.8	XII	A1	a	22007	22890	5508.5	22448.5	27957	25202.8
			b	27102	28812
555-13.8	XII	A2	a	40555	42070	6553.5	41312.5	47866	44589.2
			b	46899	48833
555-14.4	XII	B2	a	170393	172255	24541.5	171324	195866	183595
			b	193373	198358
555-23.9	XII	A2	a	352604	364395	7529	358500	366028	362264
			b	364395	367662
556-15.8	XII	A1	a	686211	686626	4203	686418	690622	688520
			b	690487	690756
555-23.10	XII	B1	a	842316	844280	6916	843298	850214	846756
			b	849418	851010
556-23.4	XII	B2	a	1028331	1031501	6961	1029916	1036877	1.0334e+06
			b	1036562	1037192
556-23.5	XII	B1	a	1028331	1031501	6961	1029916	1036877	1.0334e+06
			b	1036562	1037192
555-19.3	XIII	B1	a	42124	46062	4978.5	44093	49071.5	46582.2
			b	46244	51899
555-7 B	13		a	135458	136651	15513.5	136054	151568	143811
			b	151119	152017
SLA64.1 A	13		a	135458	136651	42346	136054	178400	157228
			b	168710	176878
			c	177225	179576
SLA64.1 E	13		a	423590	430843	25518	427216	452734	439976
			b	432119	436170
			c	437414	440520
			d	448764	456705
555-12.1	XIII	B2	a	538872	561831	18899	550352	569250	559801
			b	566412	572089
556-5.2	XIII	A2	a	566412	572089	12791	569250	582042	575646
			b	578830	585253
SLA64.1 C	13		a	719503	720422	2670.5	719962	722633	721298
			b	721874	723392
SLA64.1 A	13		a	889089	892242	12034	890666	902700	896682
			b	901343	904056
556-4.1	XIV	B2	a	165494	166592	1112.5	166043	167156	166599
			b	166864	167447
556-23.4	XIV	A1	a	181794	182361	1056.5	182078	183134	182606
			b	182887	183381
SLA64.1 A	14		a	349546	350666	15404.5	350106	365510	357808
			b	364977	366044
555-19.3	XIV	B2	a	372249	374044	3723	373146	376870	375008
			b	374049	379690
555-7 B	14		a	395724	397723	8779	396724	405502	401113
			b	405213	405792
555-7 E	14		a	421538	422161	3908	421850	425758	423804
			b	424408	427107
555-17.2	XIV	B1	a	477725	480107	6589.5	478916	485506	482211
			b	481391	489620
555-7 D	14		a	534647	535358	4055.5	535002	539058	537030
			b	538761	539355
SLA64.1 C	14		a	534647	535358	15210.5	535002	550213	542608
			b	547755	552671
555-7 B	14		a	631583	634309	2077	632946	635023	633984
			b	634326	635720
555-15.1	XIV	B1	a	726064	730682	9713	728373	738086	733230
			b	730842	745330
SLA64.1 C	15		a	101564	101971	5532	101768	107300	104534
			b	105667	108932
555-23.8	XV	B2	a	102747	105229	3311.5	103988	107300	105644
			b	105667	108932
555-23.9	XV	B2	a	102658	105229	3356	103944	107300	105622
			b	105667	108932
SLA64.1 C	15		a	294166	294511	1524.5	294338	295863	295101
			b	295263	296463
556-18.3	XV	B1	a	362145	364098	9541	363122	372662	367892
			b	372198	373127
555-5.1	XV	new 3	a	386192	386423	7562.5	386308	393870	390089
			b	386529	387913
			c	387913	389158
			d	393297	394443
555-15.1	XV	A1	a	445637	446440	7099.5	446038	453138	449588
			b	452870	453406
555-7 E	15		a	592965	593575	4351	593270	597621	595446
			b	593575	594008
			c	594008	594427
			d	594443	600799
555-7 C	15		a	755410	759202	15175	757306	772481	764894
			b	765842	779120
556-15.8	XV	B2	a	922940	293550	317594	608245	925839	767042
			b	924814	926864
555-15.5	XVI	B2	a	73060	76186	3370	74623	77993	76308
			b	77440	78546
555-7 A	16		a	146250	158225	11575	152238	163812	158025
			b	162425	165200
555-23.9	XVI	A2	a	158225	162425	3487.5	160325	163812	162069
			b	162425	165200
SLA64.1 E	16		a	272574	276410	46911	274492	321403	297948
			b	282478	301431
			c	305419	308899
			d	308899	310905
			e	319651	323155
555-7 D	16		a	422715	426976	4275.5	424846	429121	426983
			b	428601	429641
555-7 D	16		a	473376	475126	9661	474251	483912	479082
			b	477466	481940
			c	481940	485884
556-4.1	XVI	B1	a	517867	521220	7247.5	519544	526791	523167
			b	526366	527216
SLA64.1 A	16		a	896838	900530	9555	898684	908239	903462
			b	907693	908785

## Sheet: genome associations summary
Chromosome elements	Number of elements in nuclear genome	Predicted # of elements in genomic region included in microarrays	Number of elements predicted in 33 sectored colonies	Expected number of elements inside association windows in 33 sectored colonies	Expected number of elements outside association windows in 33 sectored colonies	Observed number of elements inside association windows in 33 sectored colonies	Observed number of elements outside association windows in 33 sectored colonies	p values for comparison of observed and expected for sectored colonies (corrected for continuity	Number of elements predicted in 10 sub-cultured isolates	Expected number of elements inside association windows in 10 sub-cultured isolates	Expected number of elements outside association windows in 10 sub-cultured isolates	Observed number of elements inside association windows in 10 sub-cultured isolates	Observed number of elements outside association windows in 10 sub-cultured isolates	p values for comparison of observed and expected for 10 sub-cultured isolates	Number of elements predicted in 43 genomes (sectored colonies + sub-cultured isolates	Expected number of elements inside association windows for sectored colonies and sub-cultured strains	Expected number of elements outside association windows for sectored colonies and sub-cultured strains	Observed number of elements inside association windows for sectored colonies and sub-cultured strains	Observed number of elements outside association windows for sectored colonies and sub-cultured strainss	p values for comparison of observed and expected for sectored colonies and sub-cultured strains
tRNA genes	275	274	9042	38	9004	33	9009	0.53	2740	44	2696	44	2696	1	11782	82	11700	77	11705	0.61
ARS elements	337	308	10164	43	10121	24	10140	0.005	3080	49	3031	45	3035	0.65	13244	92	13152	69	13175	0.019
snRNA and snoRNA genes	83	83	2739	12	2727	11	2728	0.89	830	13	817	14	816	0.89	3569	25	3544	25	3544	1
ncRNA genes	14	14	462	2	460	4	458	0.29	140	2	138	2	138	1	602	4	598	6	596	0.45
Ty elements	50	48	1584	7	1577	9	1575	0.57	480	7	473	3	477	0.18	2064	14	2050	12	2052	0.69
Solo long-terminal repeats (LTRs)	231	220	7260	31	7229	37	7223	0.32	2200	35	2165	42	2158	0.27	9460	66	9394	79	9381	0.12
Centromeres	16	16	528	2	526	1	527	0.72	160	3	157	2	158	0.78	688	5	683	3	685	0.5
Palindromic sequences	611	571	18843	79	18764	78	18765	1	5710	91	5619	81	5629	0.31	24553	170	24383	159	24394	0.42
G4 sequences (motif 1)	636	544	17952	75	17877	56	17896	0.03	5440	87	5353	83	5357	0.71	23392	162	23230	139	23253	0.08
Highly-transcribed genes	330	330	10890	46	10844	42	10848	0.6	3300	53	3247	44	3256	0.24	14190	99	14091	86	14104	0.21
Weakly-transcribed genes	332	312	10296	43	10253	56	10240	0.06	3120	50	3070	62	3058	0.1	13416	93	13323	118	13298	0.01
Binding sites for Rrm3p	115	112	3696	16	3680	20	3676	0.38	1120	18	1102	17	1103	0.92	4816	34	4782	37	4779	0.67
Regions with high levels of gamma-H2AX	697	634	20922	88	20834	114	20808	0.017	6340	101	6239	120	6220	0.088	27262	189	27073	234	27028	0.0012
Replication-termination (ter) sequences	71	71	2343	10	2333	8	2335	0.63	710	11	699	17	693	0.09	3053	21	3032	25	3028	0.45
G4 sequences (motif 2)	38	25	825	3	822	3	822	1	250	4	246	3	247	0.81	1075	7	1068	6	1069	0.84
G4 sequences (motif 3)	153	87	2871	12	2859	6	2865	0.11	870	14	856	15	855	0.89	3741	26	3715	21	3720	0.37
Regions of high GC content	164	145	4785	20	4765	29	4756	0.06	1450	23	1427	21	1429	0.75	6235	43	6192	50	6185	0.32
Ume6p binding sites	72	72	2376	10	2366	9	2367	0.86	720	11	709	8	712	0.45	3096	21	3075	17	3079	0.45
Sum1p binding sites	37	37	1221	5	1216	5	1216	1	370	6	364	4	366	0.53	1591	11	1580	9	1582	0.65
In this table, we present our analysis of association of LOH breakpoints for unselected events with 19 different genomic elements. The references for the numbers and locations of these elements are given in the text. The number of elements in the genome (column B) is larger than the number of elements included in the microarrays (column C) because most sub-telomeric regions are not represented on…
